# Supplementary material for: Ultrahigh-temperature melt printing of multi-principal element alloys
Source: Nat Commun. 2022 Nov 7;13:6724. doi: 10.1038/s41467-022-34471-7 (PMC9640643; doi:10.1038/s41467-022-34471-7)
Supplement: Supplementary file 2 — Source Data [file 41467_2022_34471_MOESM2_ESM.xlsx]

## Sheet: Fig. 2d
time (s)	Temperature of Co (K)	Temperature of Fe (K)	Temperature of Ni (K)	Temperature of Al (K)	Temperature of Si (K)	Temperature of Cr (K)
0	310.65	312.63	313.29	302.29	316.33	307.78
2e-05	321.21	325.13	326.46	304.56	332.49	315.5
4e-05	331.76	337.63	339.62	306.84	348.65	323.21
6e-05	342.32	350.14	352.78	309.11	364.79	330.92
8e-05	352.87	362.63	365.93	311.38	380.92	338.63
0.0001	363.42	375.13	379.09	313.65	397.06	346.34
0.00012	373.97	387.62	392.24	315.92	413.19	354.05
0.00014	384.52	400.12	405.4	318.19	429.25	361.76
0.00016	395.06	412.62	418.54	320.46	445.3	369.46
0.00018	405.61	425.09	431.67	322.74	461.34	377.17
0.0002	416.16	437.56	444.8	325.01	477.39	384.88
0.00022	426.69	450.03	457.93	327.28	493.44	392.58
0.00024	437.22	462.5	471.06	329.55	509.48	400.29
0.00026	447.74	474.97	484.19	331.82	525.53	407.99
0.00028	458.27	487.43	497.31	334.09	541.27	415.7
0.0003	468.8	499.9	510.44	336.36	556.9	423.39
0.00032	479.32	512.37	523.57	338.63	572.52	431.08
0.00034	489.85	524.84	536.64	340.9	588.15	438.77
0.00036	500.38	537.24	549.64	343.17	603.78	446.46
0.00038	510.91	549.58	562.64	345.44	619.41	454.15
0.0004	521.43	561.92	575.64	347.71	635.03	461.83
0.00042	531.96	574.26	588.64	349.98	650.66	469.52
0.00044	542.39	586.59	601.64	352.25	666.29	477.21
0.00046	552.81	598.93	614.64	354.52	681.91	484.9
0.00048	563.23	611.27	627.64	356.8	697.54	492.59
0.0005	573.65	623.61	640.64	359.06	713.17	500.28
0.00052	584.07	635.95	653.64	361.33	728.79	507.97
0.00054	594.5	648.29	666.64	363.6	744.42	515.66
0.00056	604.92	660.63	679.64	365.87	759.68	523.35
0.00058	615.34	672.97	692.64	368.14	774.52	531.03
0.0006	625.76	685.31	705.64	370.4	789.36	538.65
0.00062	636.19	697.65	718.64	372.67	804.2	546.26
0.00064	646.61	709.98	731.64	374.94	819.04	553.86
0.00066	657.03	722.32	744.64	377.21	833.88	561.46
0.00068	667.45	734.66	757.64	379.48	848.71	569.07
0.0007	677.87	747	770.36	381.74	863.55	576.67
0.00072	688.3	759.31	783.05	384.01	878.39	584.27
0.00074	698.72	771.34	795.75	386.28	893.23	591.88
0.00076	709.14	783.37	808.45	388.55	908.07	599.48
0.00078	719.56	795.4	821.14	390.82	922.91	607.08
0.0008	729.99	807.44	833.84	393.09	937.75	614.69
0.00082	740.41	819.47	846.54	395.35	951.48	622.29
0.00084	750.83	831.5	859.24	397.62	965.19	629.89
0.00086	761.25	843.53	871.93	399.89	978.9	637.5
0.00088	771.45	855.56	884.63	402.16	992.61	645.1
0.0009	781.62	867.6	897.33	404.43	1006.3	652.7
0.00092	791.79	879.63	910.03	406.69	1020	660.31
0.00094	801.97	891.66	922.72	408.96	1033.7	667.91
0.00096	812.14	903.69	935.42	411.23	1047.4	675.52
0.00098	822.31	915.72	948.12	413.5	1061.2	683.12
0.001	832.49	927.76	960.81	415.77	1074.9	690.72
0.00102	842.66	939.79	973.51	418.03	1088.6	698.33
0.00104	852.83	951.82	985.97	420.28	1101.3	705.93
0.00106	863	963.85	998.1	422.54	1113.6	713.53
0.00108	873.18	975.88	1010.2	424.8	1126	721.14
0.0011	883.35	987.54	1022.4	427.06	1138.4	728.74
0.00112	893.52	999	1034.5	429.32	1150.7	736.34
0.00114	903.7	1010.5	1046.6	431.58	1163.1	743.95
0.00116	913.87	1021.9	1058.8	433.83	1175.5	751.55
0.00118	924.04	1033.4	1070.9	436.09	1187.8	759.15
0.0012	934.21	1044.9	1083	438.35	1200.2	766.62
0.00122	944.39	1056.3	1095.2	440.61	1212.5	774.03
0.00124	954.56	1067.8	1107.3	442.87	1224	781.43
0.00126	964.73	1079.3	1119.4	445.12	1235	788.83
0.00128	974.91	1090.7	1131.6	447.38	1245.9	796.23
0.0013	985.08	1102.2	1143.7	449.64	1256.8	803.63
0.00132	994.85	1113.7	1155.9	451.9	1267.8	811.03
0.00134	1004.6	1125.1	1168	454.16	1278.7	818.44
0.00136	1014.3	1136.6	1180.1	456.42	1289.7	825.84
0.00138	1024	1148	1192.3	458.67	1300.6	833.24
0.0014	1033.7	1159.5	1204.1	460.93	1311.6	840.64
0.00142	1043.4	1171	1215.9	463.19	1321.7	848.04
0.00144	1053.1	1182.4	1227.6	465.45	1331.1	855.44
0.00146	1062.8	1193.8	1239.3	467.71	1340.6	862.85
0.00148	1072.5	1205	1251	469.97	1350	870.25
0.0015	1082.2	1216.1	1262.7	472.22	1359.4	877.65
0.00152	1092	1227.2	1274.3	474.48	1368.9	885.05
0.00154	1101.7	1238.2	1285.9	476.74	1378.3	892.45
0.00156	1111.4	1249.2	1297.4	479	1387.7	899.85
0.00158	1121.1	1260.2	1308.9	481.26	1397.2	907.26
0.0016	1130.8	1271.1	1320.4	483.51	1406	914.66
0.00162	1140.5	1282	1331.8	485.77	1413.9	922.06
0.00164	1150.2	1292.9	1343.2	488.03	1421.8	929.46
0.00166	1159.9	1303.7	1354.6	490.29	1429.8	936.86
0.00168	1169.6	1314.5	1365.9	492.55	1437.7	944.26
0.0017	1179.3	1325.3	1377.2	494.81	1445.6	951.67
0.00172	1189.1	1336.1	1388.5	497.06	1453.6	959.07
0.00174	1198.8	1346.8	1399.6	499.32	1461.5	966.47
0.00176	1208.3	1357.4	1410.5	501.58	1469.4	973.87
0.00178	1217.7	1368.1	1421.4	503.84	1477.2	981.27
0.0018	1227.1	1378.7	1432.2	506.1	1484.4	988.49
0.00182	1236.5	1389.3	1442.9	508.36	1491.6	995.53
0.00184	1245.9	1399.6	1453.6	510.61	1498.6	1002.6
0.00186	1255.2	1409.8	1464.2	512.87	1505.5	1009.6
0.00188	1264.5	1420	1474.8	515.13	1512.3	1016.6
0.0019	1273.8	1430.1	1485.3	517.39	1518.9	1023.6
0.00192	1283.1	1440.2	1495.7	519.65	1525.5	1030.7
0.00194	1292.3	1450.2	1506.1	521.9	1531.9	1037.7
0.00196	1301.6	1460.1	1516.4	524.16	1538.2	1044.7
0.00198	1310.8	1470	1526.6	526.42	1544.3	1051.8
0.002	1320	1479.8	1536.8	528.68	1550.4	1058.8
0.00202	1329.1	1489.6	1546.9	530.94	1556.3	1065.8
0.00204	1338.3	1499.3	1557	533.17	1562.1	1072.9
0.00206	1347.4	1508.9	1567	535.38	1567.7	1079.9
0.00208	1356.5	1518.5	1576.9	537.59	1573.3	1086.9
0.0021	1365.5	1528	1586.8	539.8	1578.7	1093.9
0.00212	1374.6	1537.5	1596.6	542.01	1584	1101
0.00214	1383.6	1546.9	1606.3	544.22	1589.2	1108
0.00216	1392.6	1556.2	1616	546.43	1594.2	1115
0.00218	1401.6	1565.5	1625.4	548.64	1599.2	1122.1
0.0022	1410.4	1574.7	1634.7	550.85	1604	1129.1
0.00222	1419.1	1583.9	1643.9	553.06	1608.6	1136.1
0.00224	1427.8	1593	1653.1	555.27	1613.2	1143.2
0.00226	1436.4	1602	1662.1	557.48	1617.6	1150.2
0.00228	1445	1610.8	1671.1	559.69	1621.9	1157.2
0.0023	1453.6	1619.5	1680	561.9	1626.1	1164.2
0.00232	1462.1	1628	1688.8	564.11	1630.1	1171.3
0.00234	1470.5	1636.5	1697.5	566.33	1634.1	1178.3
0.00236	1479	1645	1706.2	568.54	1637.9	1185.3
0.00238	1487.4	1653.3	1714.7	570.75	1641.5	1192.4
0.0024	1495.7	1661.6	1723.2	572.96	1645.1	1199.3
0.00242	1504	1669.8	1731.6	575.17	1648.5	1206.2
0.00244	1512.3	1677.9	1739.9	577.38	1651.8	1213
0.00246	1520.5	1685.9	1748.1	579.59	1655	1219.8
0.00248	1528.7	1693.8	1756.3	581.8	1658.1	1226.5
0.0025	1536.8	1701.7	1764.3	584.01	1661	1233.3
0.00252	1545	1709.5	1772.3	586.22	1664.1	1240.1
0.00254	1553	1717.2	1780.2	588.43	1667.1	1246.8
0.00256	1561	1724.8	1788	590.64	1670.1	1253.5
0.00258	1569	1732.4	1795.7	592.85	1672.9	1260.3
0.0026	1577	1739.8	1803.3	595.06	1675.6	1267
0.00262	1584.9	1747.2	1810.8	597.27	1678.3	1273.7
0.00264	1592.7	1754.5	1818.3	599.48	1680.8	1280.3
0.00266	1600.6	1761.7	1825.6	601.69	1683.3	1287
0.00268	1608.3	1768.9	1832.9	603.9	1685.7	1293.6
0.0027	1616.1	1775.9	1840.1	606.11	1688	1300.3
0.00272	1623.8	1782.9	1847.1	608.32	1690.2	1306.9
0.00274	1631.2	1789.8	1854.1	610.53	1692.3	1313.5
0.00276	1638.5	1796.7	1861	612.74	1694.3	1320.1
0.00278	1645.7	1803.4	1867.9	614.95	1696.2	1326.7
0.0028	1652.9	1810.1	1874.6	617.16	1698	1333.3
0.00282	1660	1816.7	1881.3	619.37	1699.7	1339.8
0.00284	1667	1823.3	1887.8	621.58	1701.3	1346.4
0.00286	1673.9	1829.7	1894.3	623.8	1702.9	1352.9
0.00288	1680.8	1836.1	1900.7	626.01	1704.3	1359.4
0.0029	1687.7	1842.4	1907	628.22	1705.7	1365.9
0.00292	1694.4	1848.6	1913.2	630.43	1707	1372.4
0.00294	1701.1	1854.7	1919.3	632.64	1708.3	1378.9
0.00296	1707.8	1860.8	1925.4	634.85	1709.8	1385.4
0.00298	1714.4	1866.7	1931.4	637.06	1711.3	1391.8
0.003	1720.9	1872.6	1937.2	639.27	1712.8	1398.2
0.00302	1727.3	1878.4	1943	641.48	1714.1	1404.5
0.00304	1733.7	1884.2	1948.8	643.69	1715.5	1410.8
0.00306	1740	1889.8	1954.6	645.9	1716.7	1417
0.00308	1746.3	1895.4	1960.3	648.11	1718	1423.2
0.0031	1752.5	1900.9	1965.9	650.32	1719.1	1429.4
0.00312	1758.6	1906.3	1971.4	652.53	1720.2	1435.5
0.00314	1764.7	1911.7	1976.9	654.74	1721.3	1441.6
0.00316	1770.7	1917.2	1982.3	656.95	1722.3	1447.7
0.00318	1776.6	1922.5	1987.6	659.16	1723.3	1453.8
0.0032	1782.5	1927.8	1992.9	661.37	1724.2	1459.9
0.00322	1788.3	1933	1998	663.58	1725	1465.9
0.00324	1794	1938.1	2003.1	665.79	1725.8	1471.9
0.00326	1799.7	1943.2	2008.1	668	1726.6	1477.9
0.00328	1805.4	1948.2	2013.1	670.21	1727.3	1483.9
0.0033	1811.1	1953.2	2018	672.42	1727.9	1489.8
0.00332	1816.7	1958.1	2022.8	674.63	1728.5	1495.8
0.00334	1822.3	1962.9	2027.5	676.84	1729	1501.6
0.00336	1827.9	1967.7	2032.1	679.06	1729.5	1507.5
0.00338	1833.3	1972.3	2036.7	681.27	1730.2	1513.4
0.0034	1838.8	1977	2041.2	683.48	1730.9	1519.2
0.00342	1844.1	1981.5	2045.6	685.69	1731.5	1525
0.00344	1849.5	1986	2050	687.9	1732.2	1530.8
0.00346	1854.7	1990.4	2054.2	690.11	1732.8	1536.5
0.00348	1859.9	1994.8	2058.4	692.32	1733.4	1542.3
0.0035	1865.1	1999.1	2062.6	694.53	1733.9	1548
0.00352	1870.2	2003.3	2066.6	696.74	1734.5	1553.7
0.00354	1875.2	2007.5	2070.6	698.95	1735	1559.3
0.00356	1880.2	2011.6	2074.5	701.16	1735.4	1565
0.00358	1885.2	2015.6	2078.3	703.37	1735.9	1570.6
0.0036	1890	2019.5	2082.1	705.58	1736.3	1576.2
0.00362	1894.9	2023.4	2085.8	707.79	1736.7	1581.8
0.00364	1899.6	2027.3	2089.4	710	1737.1	1587.3
0.00366	1904.4	2031	2092.9	712.21	1737.4	1592.8
0.00368	1909	2034.7	2096.4	714.42	1737.7	1598.3
0.0037	1913.6	2038.4	2099.8	716.63	1738	1603.8
0.00372	1918.2	2041.9	2103.1	718.84	1738.3	1609.3
0.00374	1922.7	2045.4	2106.3	721.05	1738.5	1614.7
0.00376	1927.1	2048.9	2109.5	723.26	1738.7	1620
0.00378	1931.5	2052.2	2112.6	725.47	1738.9	1625.3
0.0038	1935.9	2055.5	2115.6	727.68	1739.1	1630.5
0.00382	1940.2	2058.8	2118.5	729.89	1739.4	1635.8
0.00384	1944.5	2061.9	2121.4	732.1	1739.7	1641
0.00386	1948.8	2065	2124.2	734.32	1740	1646.1
0.00388	1953.1	2068.1	2126.9	736.53	1740.2	1651.2
0.0039	1957.3	2071	2129.9	738.74	1740.5	1656.4
0.00392	1961.4	2073.9	2133	740.95	1740.7	1661.4
0.00394	1965.5	2076.8	2135.9	743.16	1740.9	1666.5
0.00396	1969.6	2079.5	2138.8	745.37	1741.1	1671.5
0.00398	1973.6	2082.2	2141.7	747.58	1741.3	1676.5
0.004	1977.5	2084.9	2144.5	749.79	1741.5	1681.4
0.00402	1981.4	2087.7	2147.2	752	1741.7	1686.4
0.00404	1985.3	2090.6	2149.9	754.21	1741.9	1691.3
0.00406	1989.1	2093.4	2152.5	756.42	1742	1696.1
0.00408	1992.9	2096.2	2155.1	758.62	1742.1	1701
0.0041	1996.6	2099	2157.6	760.77	1742.3	1705.8
0.00412	2000.3	2101.6	2160.1	762.92	1742.4	1710.6
0.00414	2003.9	2104.3	2162.5	765.07	1742.5	1715.4
0.00416	2007.5	2106.9	2164.9	767.23	1742.6	1720.1
0.00418	2011	2109.4	2167.2	769.38	1742.6	1724.8
0.0042	2014.5	2111.9	2169.4	771.53	1742.7	1729.5
0.00422	2017.9	2114.4	2171.6	773.68	1742.7	1734.1
0.00424	2021.3	2116.8	2173.7	775.83	1742.8	1738.7
0.00426	2024.7	2119.1	2175.8	777.98	1742.9	1743.3
0.00428	2028	2121.4	2177.8	780.13	1743	1747.9
0.0043	2031.2	2123.6	2179.8	782.28	1743.1	1752.4
0.00432	2034.4	2125.8	2181.7	784.43	1743.2	1756.9
0.00434	2037.6	2128	2183.6	786.58	1743.3	1761.4
0.00436	2040.7	2130.1	2185.4	788.73	1743.4	1765.8
0.00438	2043.9	2132.1	2187.1	790.89	1743.5	1770.2
0.0044	2047	2134.1	2188.8	793.04	1743.5	1774.6
0.00442	2050.1	2136.1	2190.5	795.19	1743.6	1779
0.00444	2053.2	2138	2192.1	797.34	1743.7	1783.3
0.00446	2056.2	2139.8	2193.6	799.49	1743.7	1787.6
0.00448	2059.2	2141.6	2195.1	801.64	1743.8	1791.9
0.0045	2062.1	2143.4	2196.5	803.79	1743.8	1796.1
0.00452	2065	2145.1	2197.9	805.94	1743.9	1800.3
0.00454	2067.8	2146.7	2199.2	808.09	1743.9	1804.4
0.00456	2070.7	2148.3	2200.4	810.24	1743.9	1808.5
0.00458	2073.4	2149.9	2201.7	812.39	1744	1812.6
0.0046	2076.2	2151.4	2202.8	814.54	1744	1816.7
0.00462	2078.9	2152.8	2203.9	816.7	1744	1820.7
0.00464	2081.5	2154.2	2204.9	818.85	1744	1824.7
0.00466	2084.2	2155.6	2206.1	821	1744	1828.6
0.00468	2086.7	2156.9	2207.5	823.15	1744.1	1832.6
0.0047	2089.3	2158.2	2208.9	825.3	1744.1	1836.5
0.00472	2091.8	2159.4	2210.3	827.45	1744.1	1840.3
0.00474	2094.3	2160.5	2211.6	829.6	1744.2	1844.2
0.00476	2096.7	2161.6	2212.9	831.75	1744.2	1848
0.00478	2099.1	2162.7	2214.2	833.9	1744.3	1851.8
0.0048	2101.4	2163.9	2215.4	836.05	1744.3	1855.5
0.00482	2103.7	2165.3	2216.6	838.2	1744.3	1859.2
0.00484	2106	2166.6	2217.8	840.36	1744.4	1862.9
0.00486	2108.2	2168	2218.9	842.51	1744.4	1866.6
0.00488	2110.4	2169.3	2220	844.66	1744.4	1870.2
0.0049	2112.6	2170.6	2221.1	846.81	1744.5	1873.8
0.00492	2114.8	2171.8	2222.2	848.96	1744.5	1877.3
0.00494	2117	2173.1	2223.2	851.11	1744.5	1880.9
0.00496	2119.2	2174.3	2224.2	853.26	1744.6	1884.4
0.00498	2121.3	2175.4	2225.1	855.41	1744.6	1887.8
0.005	2123.4	2176.6	2226.1	857.56	1744.6	1891.3
0.00502	2125.5	2177.7	2227	859.71	1744.6	1894.7
0.00504	2127.5	2178.8	2227.8	861.86	1744.7	1898.1
0.00506	2129.5	2179.8	2228.7	864.01	1744.7	1901.4
0.00508	2131.5	2180.9	2229.5	866.17	1744.7	1904.7
0.0051	2133.5	2181.9	2230.3	868.32	1744.7	1908
0.00512	2135.4	2182.8	2231	870.47	1744.7	1911.3
0.00514	2137.3	2183.8	2231.7	872.62	1744.8	1914.5
0.00516	2139.2	2184.7	2232.4	874.77	1744.8	1917.7
0.00518	2141	2185.6	2233.1	876.92	1744.8	1920.9
0.0052	2142.8	2186.4	2233.7	879.07	1744.8	1924
0.00522	2144.6	2187.3	2234.3	881.22	1744.8	1927.1
0.00524	2146.3	2188.1	2234.9	883.37	1744.8	1930.2
0.00526	2148	2188.8	2235.4	885.52	1744.8	1933.3
0.00528	2149.7	2189.6	2235.9	887.67	1744.8	1936.4
0.0053	2151.3	2190.3	2236.4	889.83	1744.9	1939.5
0.00532	2152.9	2191	2236.8	891.98	1744.9	1942.6
0.00534	2154.5	2191.7	2237.2	894.13	1744.9	1945.7
0.00536	2156.1	2192.3	2237.6	896.28	1744.9	1948.7
0.00538	2157.6	2192.9	2238	898.43	1744.9	1951.7
0.0054	2159.1	2193.5	2238.3	900.58	1744.9	1954.6
0.00542	2160.5	2194	2238.6	902.73	1744.9	1957.6
0.00544	2162	2194.6	2239.1	904.88	1744.9	1960.5
0.00546	2163.5	2195	2239.6	907.03	1744.9	1963.4
0.00548	2165	2195.5	2240.2	909.18	1744.9	1966.3
0.0055	2166.4	2196	2240.7	911.33	1744.9	1969.1
0.00552	2167.9	2196.4	2241.2	913.48	1744.9	1972
0.00554	2169.3	2196.7	2241.7	915.64	1744.9	1974.7
0.00556	2170.7	2197.1	2242.2	917.79	1744.9	1977.5
0.00558	2172.1	2197.5	2242.7	919.94	1744.9	1980.3
0.0056	2173.4	2198	2243.1	922.09	1744.8	1983
0.00562	2174.8	2198.6	2243.6	924.24	1744.8	1985.7
0.00564	2176.1	2199.2	2244	926.39	1744.8	1988.3
0.00566	2177.4	2199.7	2244.4	928.54	1744.8	1991
0.00568	2178.6	2200.2	2244.8	930.69	1744.8	1993.6
0.0057	2179.9	2200.8	2245.2	932.84	1744.8	1996.2
0.00572	2181.1	2201.3	2245.5	934.99	1744.8	1998.8
0.00574	2182.3	2201.7	2245.9	937.14	1744.8	2001.3
0.00576	2183.4	2202.2	2246.2	939.3	1744.8	2003.8
0.00578	2184.6	2202.7	2246.6	941.45	1744.8	2006.3
0.0058	2185.7	2203.1	2246.9	943.6	1744.8	2008.8
0.00582	2186.8	2203.6	2247.2	945.75	1744.8	2011.2
0.00584	2187.9	2204	2247.4	947.9	1744.8	2013.7
0.00586	2189	2204.4	2247.7	950.05	1744.8	2016.1
0.00588	2190	2204.8	2248	952.2	1744.8	2018.4
0.0059	2191	2205.2	2248.2	954.35	1744.8	2020.8
0.00592	2192	2205.5	2248.4	956.5	1744.7	2023.1
0.00594	2193	2205.9	2248.6	958.5	1744.7	2025.4
0.00596	2193.9	2206.2	2248.8	960.48	1744.7	2027.6
0.00598	2194.8	2206.5	2249	962.47	1744.7	2029.9
0.006	2195.8	2206.8	2249.2	964.46	1744.7	2032.1
0.00602	2196.8	2207.1	2249.3	966.44	1744.7	2034.3
0.00604	2197.8	2207.4	2249.5	968.43	1744.7	2036.5
0.00606	2198.7	2207.7	2249.6	970.41	1744.7	2038.6
0.00608	2199.6	2207.9	2249.7	972.4	1744.7	2040.7
0.0061	2200.6	2208.2	2249.8	974.38	1744.7	2042.8
0.00612	2201.4	2208.4	2249.9	976.37	1744.7	2044.9
0.00614	2202.3	2208.6	2249.9	978.36	1744.7	2046.9
0.00616	2203.2	2208.8	2250	980.34	1744.7	2048.9
0.00618	2204	2209	2250	982.33	1744.7	2050.9
0.0062	2204.9	2209.1	2250	984.31	1744.7	2052.9
0.00622	2205.7	2209.3	2250.2	986.3	1744.7	2054.8
0.00624	2206.5	2209.4	2250.4	988.28	1744.7	2056.8
0.00626	2207.3	2209.6	2250.5	990.27	1744.6	2058.6
0.00628	2208.1	2209.7	2250.7	992.26	1744.6	2060.5
0.0063	2208.8	2209.8	2250.9	994.24	1744.6	2062.4
0.00632	2209.6	2209.9	2251	996.23	1744.6	2064.2
0.00634	2210.3	2209.9	2251.1	998.21	1744.6	2066
0.00636	2211	2210	2251.3	1000.2	1744.6	2067.7
0.00638	2211.7	2210.2	2251.4	1002.2	1744.6	2069.5
0.0064	2212.4	2210.4	2251.5	1004.2	1744.6	2071.2
0.00642	2213	2210.6	2251.7	1006.2	1744.6	2072.9
0.00644	2213.7	2210.7	2251.8	1008.1	1744.6	2074.5
0.00646	2214.3	2210.9	2251.9	1010.1	1744.6	2076.2
0.00648	2214.9	2211.1	2252	1012.1	1744.6	2077.8
0.0065	2215.5	2211.3	2252.1	1014.1	1744.6	2079.4
0.00652	2216.1	2211.4	2252.2	1016.1	1744.6	2080.9
0.00654	2216.7	2211.6	2252.3	1018.1	1744.6	2082.5
0.00656	2217.3	2211.7	2252.3	1020.1	1744.6	2084
0.00658	2218	2211.9	2252.4	1022	1744.6	2085.5
0.0066	2218.6	2212	2252.5	1024	1744.5	2086.9
0.00662	2219.2	2212.1	2252.5	1026	1744.5	2088.4
0.00664	2219.7	2212.3	2252.6	1028	1744.5	2089.8
0.00666	2220.3	2212.4	2252.6	1030	1744.5	2091.2
0.00668	2220.9	2212.5	2252.7	1032	1744.5	2092.5
0.0067	2221.4	2212.6	2252.7	1034	1744.5	2093.9
0.00672	2222	2212.7	2252.8	1035.9	1744.5	2095.2
0.00674	2222.5	2212.8	2252.8	1037.9	1744.5	2096.5
0.00676	2223	2212.9	2252.8	1039.9	1744.5	2098.1
0.00678	2223.5	2213	2252.8	1041.9	1744.5	2099.6
0.0068	2224	2213.1	2252.8	1043.9	1744.5	2101.1
0.00682	2224.5	2213.2	2252.8	1045.9	1744.5	2102.6
0.00684	2225	2213.2	2252.8	1047.9	1744.5	2104
0.00686	2225.5	2213.3	2252.8	1049.8	1744.5	2105.5
0.00688	2225.9	2213.4	2252.8	1051.8	1744.5	2106.9
0.0069	2226.4	2213.4	2252.8	1053.8	1744.5	2108.4
0.00692	2226.8	2213.4	2252.8	1055.8	1744.5	2109.8
0.00694	2227.2	2213.5	2252.7	1057.8	1744.4	2111.1
0.00696	2227.6	2213.5	2252.7	1059.8	1744.4	2112.5
0.00698	2228	2213.5	2252.7	1061.8	1744.4	2113.9
0.007	2228.4	2213.6	2252.7	1063.7	1744.4	2115.2
0.00702	2228.8	2213.6	2252.8	1065.7	1744.4	2116.5
0.00704	2229.2	2213.6	2252.8	1067.7	1744.4	2117.8
0.00706	2229.5	2213.6	2252.8	1069.7	1744.4	2119.1
0.00708	2229.9	2213.6	2252.8	1071.7	1744.4	2120.3
0.0071	2230.4	2213.6	2252.9	1073.7	1744.4	2121.6
0.00712	2230.8	2213.6	2252.9	1075.7	1744.4	2122.8
0.00714	2231.2	2213.6	2252.9	1077.6	1744.4	2124
0.00716	2231.6	2213.6	2252.9	1079.6	1744.4	2125.2
0.00718	2232	2213.6	2252.9	1081.6	1744.4	2126.4
0.0072	2232.4	2213.7	2252.9	1083.6	1744.4	2127.5
0.00722	2232.7	2213.7	2253	1085.6	1744.4	2128.7
0.00724	2233.1	2213.8	2253	1087.6	1744.4	2129.8
0.00726	2233.5	2213.8	2253	1089.6	1744.4	2130.9
0.00728	2233.9	2213.8	2253	1091.5	1744.4	2132
0.0073	2234.2	2213.9	2253	1093.5	1744.4	2133
0.00732	2234.6	2213.9	2253	1095.5	1744.4	2134.1
0.00734	2234.9	2213.9	2253	1097.5	1744.4	2135.1
0.00736	2235.3	2214	2253	1099.5	1744.4	2136.1
0.00738	2235.6	2214	2253	1101.5	1744.3	2137.1
0.0074	2236	2214	2253	1103.5	1744.3	2138.1
0.00742	2236.3	2214	2253	1105.4	1744.3	2139
0.00744	2236.6	2214.1	2253	1107.4	1744.3	2140
0.00746	2237	2214.1	2252.9	1109.4	1744.3	2140.9
0.00748	2237.3	2214.1	2252.9	1111.4	1744.3	2141.8
0.0075	2237.6	2214.1	2252.9	1113.4	1744.3	2142.7
0.00752	2237.9	2214.1	2252.9	1115.4	1744.3	2143.6
0.00754	2238.2	2214.1	2252.9	1117.4	1744.3	2144.4
0.00756	2238.5	2214.2	2252.9	1119.3	1744.3	2145.3
0.00758	2238.8	2214.2	2252.8	1121.3	1744.3	2146.1
0.0076	2239.1	2214.2	2252.8	1123.3	1744.3	2146.9
0.00762	2239.3	2214.2	2252.8	1125.3	1744.3	2147.7
0.00764	2239.6	2214.2	2252.8	1127.3	1744.3	2148.4
0.00766	2239.9	2214.2	2252.7	1129.3	1744.3	2149.2
0.00768	2240.1	2214.2	2252.7	1131.3	1744.3	2149.9
0.0077	2240.4	2214.2	2252.7	1133.2	1744.3	2150.6
0.00772	2240.6	2214.2	2252.6	1135.2	1744.3	2151.3
0.00774	2240.9	2214.1	2252.6	1137.2	1744.3	2152
0.00776	2241.1	2214.1	2252.6	1139.2	1744.3	2152.6
0.00778	2241.4	2214.1	2252.6	1141	1744.3	2153.3
0.0078	2241.6	2214.1	2252.6	1142.8	1744.3	2153.9
0.00782	2241.8	2214.1	2252.6	1144.6	1744.3	2154.5
0.00784	2242	2214.1	2252.5	1146.4	1744.3	2155.1
0.00786	2242.3	2214.1	2252.5	1148.2	1744.3	2155.7
0.00788	2242.5	2214	2252.5	1150	1744.3	2156.2
0.0079	2242.7	2214	2252.5	1151.8	1744.3	2156.7
0.00792	2242.9	2214	2252.5	1153.6	1744.3	2157.3
0.00794	2243.1	2214	2252.5	1155.4	1744.3	2157.8
0.00796	2243.2	2214	2252.5	1157.2	1744.3	2158.2
0.00798	2243.4	2214	2252.5	1159	1744.3	2158.7
0.008	2243.6	2214	2252.4	1160.8	1744.3	2159.1
0.00802	2243.8	2213.9	2252.4	1162.5	1744.3	2159.6
0.00804	2243.9	2213.9	2252.4	1164.3	1744.3	2160
0.00806	2244.1	2213.9	2252.4	1166.1	1744.3	2160.4
0.00808	2244.3	2213.9	2252.4	1167.9	1744.3	2160.8
0.0081	2244.4	2213.9	2252.4	1169.7	1744.3	2161.3
0.00812	2244.6	2213.9	2252.4	1171.5	1744.3	2161.7
0.00814	2244.7	2213.9	2252.4	1173.3	1744.3	2162.2
0.00816	2244.9	2213.9	2252.3	1175.1	1744.3	2162.6
0.00818	2245	2213.9	2252.3	1176.9	1744.3	2163
0.0082	2245.2	2213.9	2252.3	1178.7	1744.3	2163.4
0.00822	2245.4	2213.9	2252.3	1180.5	1744.3	2163.8
0.00824	2245.6	2213.9	2252.3	1182.3	1744.3	2164.2
0.00826	2245.8	2213.9	2252.3	1184.1	1744.3	2164.6
0.00828	2245.9	2213.9	2252.3	1185.8	1744.3	2164.9
0.0083	2246.1	2213.9	2252.3	1187.6	1744.3	2165.2
0.00832	2246.2	2213.9	2252.2	1189.4	1744.3	2165.6
0.00834	2246.4	2213.9	2252.2	1191.2	1744.3	2165.9
0.00836	2246.6	2213.8	2252.2	1193	1744.3	2166.2
0.00838	2246.7	2213.8	2252.2	1194.8	1744.3	2166.5
0.0084	2246.9	2213.8	2252.2	1196.6	1744.3	2166.8
0.00842	2247	2213.8	2252.2	1198.4	1744.3	2167.2
0.00844	2247.2	2213.8	2252.2	1200.2	1744.3	2167.5
0.00846	2247.3	2213.8	2252.2	1202	1744.3	2167.9
0.00848	2247.4	2213.8	2252.2	1203.8	1744.3	2168.2
0.0085	2247.6	2213.8	2252.1	1205.6	1744.3	2168.5
0.00852	2247.7	2213.7	2252.1	1207.4	1744.3	2168.8
0.00854	2247.8	2213.7	2252.1	1209.1	1744.3	2169.2
0.00856	2247.9	2213.7	2252.1	1210.9	1744.3	2169.5
0.00858	2248.1	2213.7	2252.1	1212.7	1744.3	2169.8
0.0086	2248.2	2213.7	2252.1	1214.5	1744.3	2170.1
0.00862	2248.3	2213.7	2252.1	1216.3	1744.3	2170.4
0.00864	2248.4	2213.6	2252.1	1218.1	1744.3	2170.7
0.00866	2248.5	2213.6	2252	1219.9	1744.3	2171
0.00868	2248.6	2213.6	2252	1221.7	1744.3	2171.3
0.0087	2248.7	2213.6	2252	1223.5	1744.3	2171.6
0.00872	2248.8	2213.6	2252	1225.3	1744.3	2171.9
0.00874	2248.9	2213.6	2252	1227.1	1744.3	2172.2
0.00876	2249	2213.6	2252	1228.9	1744.3	2172.5
0.00878	2249.1	2213.6	2252	1230.7	1744.3	2172.7
0.0088	2249.2	2213.5	2252	1232.4	1744.3	2173
0.00882	2249.2	2213.5	2251.9	1234.2	1744.3	2173.3
0.00884	2249.3	2213.5	2251.9	1236	1744.3	2173.5
0.00886	2249.4	2213.5	2251.9	1237.8	1744.3	2173.8
0.00888	2249.5	2213.5	2251.9	1239.6	1744.3	2174
0.0089	2249.5	2213.5	2251.9	1241.4	1744.3	2174.3
0.00892	2249.6	2213.5	2251.9	1243.2	1744.3	2174.5
0.00894	2249.6	2213.5	2251.9	1245	1744.3	2174.8
0.00896	2249.7	2213.5	2251.9	1246.8	1744.3	2175
0.00898	2249.8	2213.5	2251.8	1248.6	1744.3	2175.2
0.009	2249.8	2213.5	2251.8	1250.4	1744.3	2175.3
0.00902	2249.9	2213.5	2251.8	1252.2	1744.3	2175.4
0.00904	2249.9	2213.5	2251.8	1254	1744.3	2175.6
0.00906	2249.9	2213.5	2251.8	1255.7	1744.3	2175.7
0.00908	2250	2213.4	2251.8	1257.5	1744.3	2175.8
0.0091	2250	2213.4	2251.8	1259.3	1744.3	2176
0.00912	2250	2213.4	2251.8	1261.1	1744.3	2176.1
0.00914	2250.1	2213.4	2251.7	1262.9	1744.3	2176.2
0.00916	2250.1	2213.4	2251.7	1264.7	1744.2	2176.4
0.00918	2250.1	2213.4	2251.7	1266.5	1744.2	2176.5
0.0092	2250.1	2213.4	2251.7	1268.3	1744.2	2176.6
0.00922	2250.1	2213.4	2251.7	1270.1	1744.2	2176.8
0.00924	2250.2	2213.4	2251.7	1271.9	1744.2	2176.9
0.00926	2250.2	2213.4	2251.7	1273.7	1744.2	2177
0.00928	2250.3	2213.4	2251.7	1275.5	1744.2	2177.2
0.0093	2250.3	2213.4	2251.7	1277.3	1744.2	2177.3
0.00932	2250.4	2213.4	2251.7	1279	1744.2	2177.4
0.00934	2250.5	2213.4	2251.7	1280.6	1744.2	2177.6
0.00936	2250.5	2213.3	2251.6	1282.2	1744.2	2177.7
0.00938	2250.6	2213.3	2251.6	1283.8	1744.2	2177.8
0.0094	2250.6	2213.3	2251.6	1285.4	1744.2	2178
0.00942	2250.7	2213.3	2251.6	1287	1744.2	2178.1
0.00944	2250.7	2213.3	2251.6	1288.6	1744.2	2178.2
0.00946	2250.8	2213.3	2251.6	1290.1	1744.2	2178.4
0.00948	2250.8	2213.3	2251.6	1291.7	1744.2	2178.5
0.0095	2250.8	2213.3	2251.6	1293.3	1744.2	2178.6
0.00952	2250.9	2213.3	2251.6	1294.9	1744.2	2178.8
0.00954	2250.9	2213.3	2251.6	1296.5	1744.2	2178.9
0.00956	2251	2213.3	2251.6	1298.1	1744.2	2179
0.00958	2251	2213.3	2251.6	1299.7	1744.2	2179.2
0.0096	2251	2213.3	2251.6	1301.2	1744.2	2179.3
0.00962	2251.1	2213.3	2251.6	1302.8	1744.2	2179.4
0.00964	2251.1	2213.3	2251.6	1304.4	1744.2	2179.6
0.00966	2251.2	2213.2	2251.6	1306	1744.2	2179.7
0.00968	2251.2	2213.2	2251.6	1307.6	1744.2	2179.8
0.0097	2251.2	2213.2	2251.6	1309.2	1744.2	2180
0.00972	2251.2	2213.2	2251.6	1310.8	1744.2	2180.1
0.00974	2251.3	2213.2	2251.6	1312.3	1744.2	2180.2
0.00976	2251.3	2213.2	2251.6	1313.9	1744.2	2180.4
0.00978	2251.3	2213.2	2251.6	1315.5	1744.2	2180.5
0.0098	2251.3	2213.2	2251.6	1317.1	1744.2	2180.6
0.00982	2251.4	2213.2	2251.6	1318.7	1744.2	2180.8
0.00984	2251.4	2213.2	2251.6	1320.3	1744.2	2180.9
0.00986	2251.4	2213.2	2251.6	1321.9	1744.2	2181
0.00988	2251.4	2213.2	2251.6	1323.4	1744.2	2181.2
0.0099	2251.4	2213.2	2251.6	1325	1744.2	2181.3
0.00992	2251.5	2213.2	2251.6	1326.6	1744.2	2181.4
0.00994	2251.5	2213.1	2251.6	1328.2	1744.2	2181.6
0.00996	2251.5	2213.1	2251.6	1329.8	1744.2	2181.7
0.00998	2251.5	2213.1	2251.6	1331.4	1744.2	2181.8
0.01	2251.5	2213.1	2251.6	1333	1744.2	2182
0.01002	2251.5	2213.1	2251.6	1334.5	1744.2	2182.1
0.01004	2251.5	2213.1	2251.6	1336.1	1744.2	2182.2
0.01006	2251.5	2213.1	2251.5	1337.7	1744.2	2182.4
0.01008	2251.5	2213.1	2251.5	1339.3	1744.2	2182.5
0.0101	2251.5	2213.1	2251.5	1340.9	1744.2	2182.6
0.01012	2251.5	2213.1	2251.5	1342.5	1744.2	2182.8
0.01014	2251.5	2213.1	2251.5	1344.1	1744.2	2182.9
0.01016	2251.5	2213.1	2251.5	1345.6	1744.2	2183
0.01018	2251.5	2213.1	2251.5	1347.2	1744.2	2183.1
0.0102	2251.5	2213.1	2251.5	1348.8	1744.2	2183.2
0.01022	2251.5	2213	2251.5	1350.4	1744.2	2183.2
0.01024	2251.5	2213	2251.5	1352	1744.2	2183.3
0.01026	2251.5	2213	2251.5	1353.6	1744.2	2183.3
0.01028	2251.5	2213	2251.5	1355.2	1744.2	2183.4
0.0103	2251.5	2213	2251.5	1356.7	1744.2	2183.5
0.01032	2251.5	2213	2251.5	1358.3	1744.2	2183.5
0.01034	2251.5	2213	2251.5	1359.9	1744.2	2183.6
0.01036	2251.5	2213	2251.5	1361.5	1744.2	2183.6
0.01038	2251.5	2213	2251.5	1363.1	1744.2	2183.7
0.0104	2251.5	2213	2251.5	1364.7	1744.2	2183.8
0.01042	2251.5	2213	2251.5	1366.3	1744.2	2183.8
0.01044	2251.5	2213	2251.5	1367.8	1744.2	2183.9
0.01046	2251.5	2213	2251.5	1369.4	1744.2	2183.9
0.01048	2251.6	2213	2251.5	1371	1744.2	2184
0.0105	2251.6	2213	2251.5	1372.6	1744.2	2184.1
0.01052	2251.6	2213	2251.5	1374.2	1744.2	2184.1
0.01054	2251.6	2213	2251.5	1375.8	1744.2	2184.2
0.01056	2251.6	2213	2251.5	1377.4	1744.2	2184.2
0.01058	2251.6	2213	2251.5	1378.9	1744.2	2184.3
0.0106	2251.6	2213	2251.5	1380.5	1744.2	2184.4
0.01062	2251.6	2213	2251.5	1382.1	1744.2	2184.4
0.01064	2251.6	2213	2251.5	1383.7	1744.2	2184.5
0.01066	2251.6	2213	2251.5	1385.3	1744.2	2184.5
0.01068	2251.6	2213	2251.5	1386.9	1744.2	2184.6
0.0107	2251.6	2213	2251.5	1388.5	1744.2	2184.7
0.01072	2251.6	2213	2251.5	1390	1744.2	2184.7
0.01074	2251.6	2213	2251.5	1391.4	1744.2	2184.8
0.01076	2251.6	2213	2251.4	1392.7	1744.2	2184.8
0.01078	2251.6	2213	2251.4	1394.1	1744.2	2184.9
0.0108	2251.6	2213	2251.4	1395.5	1744.2	2185
0.01082	2251.6	2213	2251.4	1396.8	1744.2	2185
0.01084	2251.6	2213	2251.4	1398.2	1744.2	2185.1
0.01086	2251.6	2213	2251.4	1399.6	1744.2	2185.1
0.01088	2251.6	2213	2251.4	1400.9	1744.2	2185.2
0.0109	2251.6	2213	2251.4	1402.3	1744.2	2185.3
0.01092	2251.6	2213	2251.4	1403.7	1744.2	2185.3
0.01094	2251.6	2213	2251.4	1405	1744.2	2185.4
0.01096	2251.6	2213	2251.4	1406.4	1744.2	2185.4
0.01098	2251.6	2213	2251.4	1407.7	1744.2	2185.5
0.011	2251.6	2213	2251.4	1409.1	1744.2	2185.6
0.01102	2251.6	2213	2251.4	1410.5	1744.2	2185.6
0.01104	2251.6	2213	2251.4	1411.8	1744.2	2185.7
0.01106	2251.6	2213	2251.4	1413.2	1744.2	2185.7
0.01108	2251.6	2213	2251.4	1414.6	1744.2	2185.8
0.0111	2251.6	2213	2251.4	1415.9	1744.2	2185.9
0.01112	2251.6	2213	2251.4	1417.3	1744.2	2185.9
0.01114	2251.6	2213	2251.4	1418.7	1744.2	2186
0.01116	2251.6	2213	2251.4	1420	1744.2	2186
0.01118	2251.6	2213	2251.4	1421.4	1744.2	2186.1
0.0112	2251.6	2213	2251.4	1422.7	1744.2	2186.2
0.01122	2251.6	2213	2251.4	1424.1	1744.2	2186.2
0.01124	2251.6	2213	2251.4	1425.5	1744.2	2186.3
0.01126	2251.6	2212.9	2251.4	1426.8	1744.2	2186.3
0.01128	2251.6	2212.9	2251.4	1428.2	1744.2	2186.4
0.0113	2251.5	2212.9	2251.4	1429.6	1744.2	2186.5
0.01132	2251.5	2212.9	2251.4	1430.9	1744.2	2186.5
0.01134	2251.5	2212.9	2251.4	1432.3	1744.2	2186.6
0.01136	2251.5	2212.9	2251.4	1433.7	1744.2	2186.6
0.01138	2251.5	2212.9	2251.4	1435	1744.2	2186.7
0.0114	2251.5	2212.9	2251.4	1436.4	1744.2	2186.7
0.01142	2251.5	2212.9	2251.4	1437.7	1744.2	2186.7
0.01144	2251.5	2212.9	2251.4	1439.1	1744.2	2186.7
0.01146	2251.5	2212.9	2251.3	1440.5	1744.2	2186.7
0.01148	2251.5	2212.9	2251.3	1441.8	1744.2	2186.7
0.0115	2251.5	2212.9	2251.3	1443.2	1744.2	2186.8
0.01152	2251.5	2212.9	2251.3	1444.6	1744.2	2186.8
0.01154	2251.5	2212.9	2251.3	1445.9	1744.2	2186.8
0.01156	2251.5	2212.9	2251.3	1447.3	1744.2	2186.8
0.01158	2251.5	2212.9	2251.3	1448.7	1744.2	2186.8
0.0116	2251.5	2212.9	2251.3	1450	1744.2	2186.8
0.01162	2251.4	2212.9	2251.3	1451.4	1744.2	2186.9
0.01164	2251.4	2212.9	2251.3	1452.7	1744.2	2186.9
0.01166	2251.4	2212.9	2251.3	1454.1	1744.2	2186.9
0.01168	2251.4	2212.9	2251.3	1455.5	1744.2	2186.9
0.0117	2251.4	2212.9	2251.3	1456.8	1744.2	2186.9
0.01172	2251.4	2212.9	2251.3	1458.2	1744.2	2187
0.01174	2251.4	2212.9	2251.3	1459.6	1744.2	2187
0.01176	2251.4	2212.9	2251.3	1460.9	1744.2	2187
0.01178	2251.4	2212.9	2251.3	1462.3	1744.2	2187
0.0118	2251.4	2212.9	2251.3	1463.7	1744.2	2187
0.01182	2251.4	2212.9	2251.3	1465	1744.2	2187
0.01184	2251.4	2212.9	2251.3	1466.4	1744.2	2187.1
0.01186	2251.4	2212.9	2251.3	1467.7	1744.2	2187.1
0.01188	2251.4	2212.9	2251.3	1469.1	1744.2	2187.1
0.0119	2251.4	2212.9	2251.3	1470.5	1744.2	2187.1
0.01192	2251.4	2212.9	2251.3	1471.8	1744.2	2187.1
0.01194	2251.4	2212.9	2251.3	1473.2	1744.2	2187.1
0.01196	2251.4	2212.9	2251.3	1474.6	1744.2	2187.2
0.01198	2251.4	2212.9	2251.3	1475.9	1744.2	2187.2
0.012	2251.4	2212.9	2251.3	1477.3	1744.2	2187.2
0.01202	2251.4	2212.9	2251.3	1478.7	1744.2	2187.2
0.01204	2251.4	2212.9	2251.3	1480	1744.2	2187.2
0.01206	2251.4	2212.9	2251.3	1481.4	1744.2	2187.3
0.01208	2251.4	2212.9	2251.3	1482.7	1744.2	2187.3
0.0121	2251.4	2212.9	2251.3	1484.1	1744.2	2187.3
0.01212	2251.4	2212.9	2251.3	1485.4	1744.2	2187.3
0.01214	2251.3	2212.9	2251.3	1486.6	1744.2	2187.3
0.01216	2251.3	2212.9	2251.3	1487.7	1744.2	2187.3
0.01218	2251.3	2212.9	2251.2	1488.9	1744.2	2187.4
0.0122	2251.3	2212.9	2251.2	1490	1744.2	2187.4
0.01222	2251.3	2212.9	2251.2	1491.2	1744.2	2187.4
0.01224	2251.3	2212.9	2251.2	1492.3	1744.2	2187.4
0.01226	2251.3	2212.9	2251.2	1493.4	1744.2	2187.4
0.01228	2251.3	2212.9	2251.2	1494.6	1744.2	2187.5
0.0123	2251.3	2212.9	2251.2	1495.7	1744.2	2187.5
0.01232	2251.3	2212.9	2251.2	1496.9	1744.2	2187.5
0.01234	2251.3	2212.9	2251.2	1498	1744.2	2187.5
0.01236	2251.3	2212.9	2251.2	1499.1	1744.2	2187.5
0.01238	2251.3	2212.9	2251.2	1500.3	1744.2	2187.5
0.0124	2251.3	2212.9	2251.2	1501.4	1744.2	2187.6
0.01242	2251.3	2212.9	2251.2	1502.6	1744.2	2187.6
0.01244	2251.3	2212.9	2251.2	1503.7	1744.2	2187.6
0.01246	2251.3	2212.9	2251.2	1504.9	1744.2	2187.6
0.01248	2251.3	2212.9	2251.2	1506	1744.2	2187.6
0.0125	2251.3	2212.9	2251.2	1507.1	1744.2	2187.6
0.01252	2251.3	2212.9	2251.2	1508.3	1744.2	2187.7
0.01254	2251.3	2212.9	2251.2	1509.4	1744.2	2187.7
0.01256	2251.3	2212.9	2251.2	1510.6	1744.2	2187.7
0.01258	2251.3	2212.9	2251.2	1511.7	1744.2	2187.7
0.0126	2251.3	2212.9	2251.2	1512.8	1744.2	2187.7
0.01262	2251.3	2212.8	2251.2	1514	1744.2	2187.8
0.01264	2251.3	2212.8	2251.2	1515.1	1744.2	2187.8
0.01266	2251.3	2212.8	2251.2	1516.3	1744.2	2187.8
0.01268	2251.2	2212.8	2251.2	1517.4	1744.2	2187.8
0.0127	2251.2	2212.8	2251.2	1518.5	1744.2	2187.8
0.01272	2251.2	2212.8	2251.2	1519.7	1744.2	2187.8
0.01274	2251.2	2212.8	2251.2	1520.8	1744.2	2187.9
0.01276	2251.2	2212.8	2251.2	1522	1744.2	2187.9
0.01278	2251.2	2212.8	2251.2	1523.1	1744.2	2187.9
0.0128	2251.2	2212.8	2251.2	1524.3	1744.2	2187.9
0.01282	2251.2	2212.8	2251.2	1525.4	1744.2	2187.9
0.01284	2251.2	2212.8	2251.2	1526.5	1744.2	2187.9
0.01286	2251.2	2212.8	2251.2	1527.7	1744.2	2188
0.01288	2251.2	2212.8	2251.2	1528.8	1744.2	2188
0.0129	2251.2	2212.8	2251.2	1530	1744.2	2188
0.01292	2251.2	2212.8	2251.2	1531.1	1744.2	2188
0.01294	2251.2	2212.8	2251.2	1532.2	1744.2	2188
0.01296	2251.2	2212.8	2251.2	1533.4	1744.2	2188.1
0.01298	2251.2	2212.8	2251.2	1534.5	1744.2	2188.1
0.013	2251.2	2212.8	2251.2	1535.7	1744.2	2188.1
0.01302	2251.2	2212.8	2251.2	1536.8	1744.2	2188.1
0.01304	2251.2	2212.8	2251.2	1538	1744.2	2188.1
0.01306	2251.2	2212.8	2251.2	1539.1	1744.2	2188.1
0.01308	2251.2	2212.8	2251.2	1540.2	1744.2	2188.2
0.0131	2251.2	2212.8	2251.2	1541.4	1744.2	2188.2
0.01312	2251.2	2212.8	2251.2	1542.5	1744.2	2188.2
0.01314	2251.2	2212.8	2251.2	1543.7	1744.2	2188.2
0.01316	2251.2	2212.8	2251.2	1544.8	1744.2	2188.2
0.01318	2251.2	2212.8	2251.2	1545.9	1744.2	2188.2
0.0132	2251.2	2212.8	2251.2	1547.1	1744.2	2188.3
0.01322	2251.1	2212.8	2251.2	1548.2	1744.2	2188.3
0.01324	2251.1	2212.8	2251.2	1549.4	1744.2	2188.3
0.01326	2251.1	2212.8	2251.2	1550.5	1744.2	2188.3
0.01328	2251.1	2212.8	2251.2	1551.7	1744.2	2188.3
0.0133	2251.1	2212.8	2251.2	1552.8	1744.2	2188.4
0.01332	2251.1	2212.8	2251.2	1553.9	1744.2	2188.4
0.01334	2251.1	2212.8	2251.2	1555.1	1744.2	2188.4
0.01336	2251.1	2212.8	2251.2	1556.2	1744.2	2188.4
0.01338	2251.1	2212.8	2251.2	1557.4	1744.2	2188.4
0.0134	2251.1	2212.8	2251.2	1558.5	1744.2	2188.4
0.01342	2251.1	2212.8	2251.2	1559.6	1744.2	2188.5
0.01344	2251.1	2212.8	2251.2	1560.8	1744.2	2188.5
0.01346	2251.1	2212.8	2251.2	1561.9	1744.2	2188.5
0.01348	2251.1	2212.8	2251.2	1563.1	1744.2	2188.5
0.0135	2251.1	2212.8	2251.2	1564.2	1744.2	2188.5
0.01352	2251.1	2212.8	2251.2	1565.3	1744.2	2188.6
0.01354	2251.1	2212.8	2251.2	1566.4	1744.2	2188.6
0.01356	2251.1	2212.8	2251.2	1567.4	1744.2	2188.6
0.01358	2251.1	2212.8	2251.2	1568.5	1744.2	2188.6
0.0136	2251.1	2212.8	2251.2	1569.6	1744.2	2188.6
0.01362	2251.1	2212.8	2251.2	1570.6	1744.2	2188.6
0.01364	2251.1	2212.8	2251.2	1571.6	1744.2	2188.7
0.01366	2251.1	2212.8	2251.2	1572.7	1744.2	2188.7
0.01368	2251.1	2212.8	2251.2	1573.7	1744.2	2188.7
0.0137	2251.1	2212.8	2251.2	1574.8	1744.2	2188.7
0.01372	2251.1	2212.8	2251.2	1575.8	1744.2	2188.7
0.01374	2251.1	2212.8	2251.2	1576.8	1744.2	2188.7
0.01376	2251.1	2212.8	2251.2	1577.9	1744.2	2188.8
0.01378	2251.1	2212.8	2251.2	1578.9	1744.2	2188.8
0.0138	2251.1	2212.8	2251.2	1579.9	1744.2	2188.8
0.01382	2251.1	2212.8	2251.2	1580.9	1744.2	2188.8
0.01384	2251.1	2212.8	2251.2	1582	1744.2	2188.8
0.01386	2251.1	2212.8	2251.2	1583	1744.2	2188.8
0.01388	2251.1	2212.8	2251.2	1584	1744.2	2188.8
0.0139	2251.1	2212.8	2251.2	1585	1744.2	2188.8
0.01392	2251.1	2212.8	2251.2	1586	1744.2	2188.8
0.01394	2251.1	2212.8	2251.2	1587	1744.2	2188.8
0.01396	2251.1	2212.8	2251.2	1588.1	1744.2	2188.8
0.01398	2251.1	2212.8	2251.2	1589.1	1744.2	2188.8
0.014	2251.1	2212.8	2251.2	1590.1	1744.2	2188.8
0.01402	2251.1	2212.8	2251.2	1591.1	1744.2	2188.8
0.01404	2251.1	2212.8	2251.2	1592.1	1744.2	2188.8
0.01406	2251.1	2212.8	2251.2	1593.1	1744.2	2188.8
0.01408	2251.1	2212.8	2251.2	1594	1744.2	2188.8
0.0141	2251.1	2212.8	2251.2	1595	1744.2	2188.8
0.01412	2251.1	2212.8	2251.2	1596	1744.2	2188.8
0.01414	2251.1	2212.8	2251.2	1597	1744.2	2188.8
0.01416	2251.1	2212.8	2251.2	1598	1744.2	2188.9
0.01418	2251.1	2212.8	2251.2	1599	1744.2	2188.9
0.0142	2251.1	2212.8	2251.2	1600	1744.2	2188.9
0.01422	2251.1	2212.8	2251.2	1600.9	1744.2	2188.9
0.01424	2251.1	2212.8	2251.2	1601.9	1744.2	2188.9
0.01426	2251.1	2212.8	2251.2	1602.9	1744.2	2188.9
0.01428	2251.1	2212.8	2251.2	1603.9	1744.2	2188.9
0.0143	2251.1	2212.8	2251.2	1604.8	1744.2	2188.9
0.01432	2251.1	2212.8	2251.2	1605.8	1744.2	2188.9
0.01434	2251.1	2212.8	2251.2	1606.7	1744.2	2188.9
0.01436	2251	2212.8	2251.2	1607.7	1744.2	2188.9
0.01438	2251	2212.8	2251.2	1608.7	1744.2	2188.9
0.0144	2251	2212.8	2251.2	1609.6	1744.2	2188.9
0.01442	2251	2212.8	2251.2	1610.6	1744.2	2188.9
0.01444	2251	2212.8	2251.2	1611.5	1744.2	2188.9
0.01446	2251	2212.8	2251.2	1612.5	1744.2	2188.9
0.01448	2251	2212.8	2251.2	1613.4	1744.2	2188.9
0.0145	2251	2212.8	2251.2	1614.4	1744.2	2188.9
0.01452	2251	2212.8	2251.2	1615.3	1744.1	2188.9
0.01454	2251	2212.8	2251.2	1616.2	1744.1	2188.9
0.01456	2251	2212.8	2251.2	1617.2	1744.1	2189
0.01458	2251	2212.8	2251.2	1618.1	1744.1	2189
0.0146	2251	2212.8	2251.2	1619	1744.1	2189
0.01462	2251	2212.8	2251.2	1620	1744.1	2189
0.01464	2251	2212.8	2251.2	1620.9	1744.1	2189
0.01466	2251	2212.8	2251.2	1621.8	1744.1	2189
0.01468	2251	2212.8	2251.2	1622.7	1744.1	2189
0.0147	2251	2212.8	2251.2	1623.7	1744.1	2189
0.01472	2251	2212.8	2251.2	1624.6	1744.1	2189
0.01474	2251	2212.8	2251.2	1625.5	1744.1	2189
0.01476	2251	2212.8	2251.2	1626.4	1744.1	2189
0.01478	2251	2212.8	2251.2	1627.3	1744.1	2189
0.0148	2251	2212.8	2251.2	1628.2	1744.1	2189
0.01482	2251	2212.8	2251.2	1629.1	1744.1	2189
0.01484	2251	2212.8	2251.2	1630	1744.1	2189
0.01486	2251	2212.8	2251.2	1630.9	1744.1	2189
0.01488	2251	2212.8	2251.2	1631.8	1744.1	2189
0.0149	2251	2212.8	2251.2	1632.7	1744.1	2189
0.01492	2251	2212.8	2251.2	1633.6	1744.1	2189
0.01494	2251	2212.8	2251.2	1634.5	1744.1	2189
0.01496	2251	2212.8	2251.2	1635.4	1744.1	2189.1
0.01498	2251	2212.8	2251.2	1636.3	1744.1	2189.1
0.015	2251	2212.8	2251.2	1637.2	1744.1	2189.1
0.01502	2251	2212.8	2251.2	1638.1	1744.1	2189.1
0.01504	2251	2212.8	2251.2	1638.9	1744.1	2189.1
0.01506	2251	2212.8	2251.2	1639.8	1744.1	2189.1
0.01508	2251	2212.8	2251.2	1640.7	1744.1	2189.1
0.0151	2251	2212.8	2251.2	1641.6	1744.1	2189.1
0.01512	2251	2212.8	2251.2	1642.4	1744.1	2189.1
0.01514	2251	2212.8	2251.2	1643.3	1744.1	2189.1
0.01516	2251	2212.8	2251.2	1644.2	1744.1	2189.1
0.01518	2251	2212.8	2251.2	1645	1744.1	2189.1
0.0152	2251	2212.8	2251.2	1645.9	1744.1	2189.1
0.01522	2251	2212.8	2251.2	1646.8	1744.1	2189.1
0.01524	2251	2212.8	2251.2	1647.6	1744.1	2189.1
0.01526	2251	2212.8	2251.2	1648.5	1744.1	2189.1
0.01528	2251	2212.8	2251.2	1649.3	1744.1	2189.1
0.0153	2251	2212.8	2251.2	1650.2	1744.1	2189.1
0.01532	2251	2212.8	2251.2	1651	1744.1	2189.1
0.01534	2251	2212.8	2251.2	1651.9	1744.1	2189.1
0.01536	2251	2212.8	2251.2	1652.7	1744.1	2189.1
0.01538	2251	2212.8	2251.2	1653.5	1744.1	2189.2
0.0154	2251	2212.8	2251.2	1654.4	1744.1	2189.2
0.01542	2251	2212.8	2251.2	1655.2	1744.1	2189.2
0.01544	2251	2212.8	2251.2	1656.1	1744.1	2189.2
0.01546	2251	2212.8	2251.2	1656.9	1744.1	2189.2
0.01548	2251	2212.8	2251.2	1657.7	1744.1	2189.2
0.0155	2251	2212.8	2251.2	1658.5	1744.1	2189.2
0.01552	2251	2212.8	2251.2	1659.4	1744.1	2189.2
0.01554	2251	2212.8	2251.2	1660.2	1744.1	2189.2
0.01556	2251	2212.8	2251.2	1661	1744.1	2189.2
0.01558	2251	2212.8	2251.2	1661.8	1744.1	2189.2
0.0156	2251	2212.8	2251.2	1662.6	1744.1	2189.2
0.01562	2251	2212.8	2251.2	1663.4	1744.1	2189.2
0.01564	2251	2212.8	2251.2	1664.2	1744.1	2189.2
0.01566	2251	2212.8	2251.2	1665.1	1744.1	2189.2
0.01568	2251	2212.8	2251.2	1665.9	1744.1	2189.2
0.0157	2251	2212.8	2251.2	1666.7	1744.1	2189.2
0.01572	2251	2212.8	2251.2	1667.5	1744.1	2189.2
0.01574	2251	2212.8	2251.2	1668.3	1744.1	2189.2
0.01576	2251	2212.8	2251.2	1669.1	1744.1	2189.2
0.01578	2251	2212.8	2251.2	1669.8	1744.1	2189.3
0.0158	2251	2212.8	2251.2	1670.6	1744.1	2189.3
0.01582	2251	2212.8	2251.2	1671.4	1744.1	2189.3
0.01584	2251	2212.8	2251.2	1672.2	1744.1	2189.3
0.01586	2251	2212.8	2251.2	1673	1744.1	2189.3
0.01588	2251	2212.8	2251.2	1673.8	1744.1	2189.3
0.0159	2251	2212.8	2251.2	1674.6	1744.1	2189.3
0.01592	2251	2212.8	2251.2	1675.3	1744.1	2189.3
0.01594	2251	2212.8	2251.2	1676.1	1744.1	2189.3
0.01596	2251	2212.8	2251.2	1676.9	1744.1	2189.3
0.01598	2251	2212.8	2251.2	1677.6	1744.1	2189.3
0.016	2251	2212.8	2251.2	1678.4	1744.1	2189.3
0.01602	2251	2212.8	2251.2	1679.2	1744.1	2189.3
0.01604	2251	2212.8	2251.2	1679.9	1744.1	2189.3
0.01606	2251	2212.8	2251.2	1680.7	1744.1	2189.3
0.01608	2251	2212.8	2251.2	1681.4	1744.1	2189.3
0.0161	2251	2212.8	2251.2	1682.2	1744.1	2189.3
0.01612	2251	2212.8	2251.2	1683	1744.1	2189.3
0.01614	2251	2212.8	2251.2	1683.7	1744.1	2189.3
0.01616	2251	2212.8	2251.2	1684.5	1744.1	2189.3
0.01618	2251	2212.8	2251.2	1685.2	1744.1	2189.3
0.0162	2251	2212.8	2251.2	1685.9	1744.1	2189.3
0.01622	2251	2212.8	2251.2	1686.7	1744.1	2189.3
0.01624	2251	2212.8	2251.2	1687.4	1744.1	2189.3
0.01626	2251	2212.8	2251.2	1688.2	1744.1	2189.3
0.01628	2251	2212.8	2251.2	1688.9	1744.1	2189.3
0.0163	2251	2212.8	2251.2	1689.6	1744.1	2189.3
0.01632	2251	2212.8	2251.2	1690.3	1744.1	2189.3
0.01634	2251	2212.8	2251.2	1691.1	1744.1	2189.3
0.01636	2251	2212.8	2251.2	1691.8	1744.1	2189.4
0.01638	2251	2212.8	2251.2	1692.5	1744.1	2189.4
0.0164	2251	2212.8	2251.2	1693.2	1744.1	2189.4
0.01642	2251	2212.8	2251.2	1694	1744.1	2189.4
0.01644	2251	2212.8	2251.2	1694.7	1744.1	2189.4
0.01646	2251	2212.8	2251.2	1695.4	1744.1	2189.4
0.01648	2251	2212.8	2251.2	1696.1	1744.1	2189.4
0.0165	2251	2212.8	2251.2	1696.8	1744.1	2189.4
0.01652	2251	2212.8	2251.2	1697.5	1744.1	2189.4
0.01654	2251	2212.8	2251.2	1698.2	1744.1	2189.4
0.01656	2251	2212.8	2251.2	1698.9	1744.1	2189.4
0.01658	2251	2212.8	2251.2	1699.6	1744.1	2189.4
0.0166	2251	2212.8	2251.2	1700.3	1744.1	2189.4
0.01662	2251	2212.8	2251.2	1701	1744.1	2189.4
0.01664	2251	2212.8	2251.2	1701.7	1744.1	2189.4
0.01666	2251	2212.8	2251.1	1702.4	1744.1	2189.4
0.01668	2251	2212.8	2251.1	1703.1	1744.1	2189.4
0.0167	2251	2212.8	2251.1	1703.7	1744.1	2189.4
0.01672	2250.9	2212.8	2251.1	1704.4	1744.1	2189.4
0.01674	2250.9	2212.8	2251.1	1705.1	1744.1	2189.4
0.01676	2250.9	2212.8	2251.1	1705.8	1744.1	2189.4
0.01678	2250.9	2212.8	2251.1	1706.4	1744.1	2189.4
0.0168	2250.9	2212.8	2251.1	1707.1	1744.1	2189.4
0.01682	2250.9	2212.8	2251.1	1707.8	1744.1	2189.4
0.01684	2250.9	2212.8	2251.1	1708.5	1744.1	2189.4
0.01686	2250.9	2212.8	2251.1	1709.1	1744.1	2189.4
0.01688	2250.9	2212.8	2251.1	1709.8	1744.1	2189.4
0.0169	2250.9	2212.8	2251.1	1710.4	1744.1	2189.4
0.01692	2250.9	2212.8	2251.1	1711.1	1744.1	2189.4
0.01694	2250.9	2212.8	2251.1	1711.8	1744.1	2189.4
0.01696	2250.9	2212.8	2251.1	1712.4	1744.1	2189.4
0.01698	2250.9	2212.8	2251.1	1713.1	1744.1	2189.4
0.017	2250.9	2212.8	2251.1	1713.7	1744.1	2189.4
0.01702	2250.9	2212.8	2251.1	1714.4	1744.1	2189.4
0.01704	2250.9	2212.8	2251.1	1715	1744.1	2189.4
0.01706	2250.9	2212.8	2251.1	1715.6	1744.1	2189.4
0.01708	2250.9	2212.8	2251.1	1716.3	1744.1	2189.4
0.0171	2250.9	2212.8	2251.1	1716.9	1744.1	2189.4
0.01712	2250.9	2212.8	2251.1	1717.5	1744.1	2189.4
0.01714	2250.9	2212.8	2251.1	1718.2	1744.1	2189.4
0.01716	2250.9	2212.8	2251.1	1718.8	1744.1	2189.4
0.01718	2250.9	2212.8	2251.1	1719.4	1744.1	2189.4
0.0172	2250.9	2212.8	2251.1	1720.1	1744.1	2189.4
0.01722	2250.9	2212.8	2251.1	1720.7	1744.1	2189.4
0.01724	2250.9	2212.8	2251.1	1721.3	1744.1	2189.4
0.01726	2250.9	2212.8	2251.1	1721.9	1744.1	2189.4
0.01728	2250.9	2212.8	2251.1	1722.5	1744.1	2189.4
0.0173	2250.9	2212.8	2251.1	1723.1	1744.1	2189.4
0.01732	2250.9	2212.8	2251.1	1723.8	1744.1	2189.4
0.01734	2250.9	2212.8	2251.1	1724.4	1744.1	2189.4
0.01736	2250.9	2212.8	2251.1	1725	1744.1	2189.4
0.01738	2250.9	2212.8	2251.1	1725.6	1744.1	2189.4
0.0174	2250.9	2212.8	2251.1	1726.2	1744.1	2189.4
0.01742	2250.9	2212.8	2251.1	1726.8	1744.1	2189.4
0.01744	2250.9	2212.8	2251.1	1727.4	1744.1	2189.4
0.01746	2250.9	2212.8	2251.1	1728	1744.1	2189.4
0.01748	2250.9	2212.8	2251.1	1728.5	1744.1	2189.4
0.0175	2250.9	2212.8	2251.1	1729.1	1744.1	2189.4
0.01752	2250.9	2212.8	2251.1	1729.7	1744.1	2189.4
0.01754	2250.9	2212.8	2251.1	1730.3	1744.1	2189.4
0.01756	2250.9	2212.8	2251.1	1730.9	1744.1	2189.4
0.01758	2250.9	2212.8	2251.1	1731.5	1744.1	2189.4
0.0176	2250.9	2212.8	2251.1	1732	1744.1	2189.4
0.01762	2250.9	2212.8	2251.1	1732.6	1744.1	2189.4
0.01764	2250.9	2212.8	2251.1	1733.2	1744.1	2189.4
0.01766	2250.9	2212.8	2251.1	1733.8	1744.1	2189.4
0.01768	2250.9	2212.8	2251.1	1734.3	1744.1	2189.4
0.0177	2250.9	2212.8	2251.1	1734.9	1744.1	2189.4
0.01772	2250.9	2212.8	2251.1	1735.5	1744.1	2189.4
0.01774	2250.9	2212.8	2251.1	1736	1744.1	2189.4
0.01776	2250.9	2212.8	2251.1	1736.6	1744.1	2189.4
0.01778	2250.9	2212.8	2251.1	1737.1	1744.1	2189.4
0.0178	2250.9	2212.8	2251.1	1737.7	1744.1	2189.4
0.01782	2250.9	2212.8	2251.1	1738.2	1744.1	2189.4
0.01784	2250.9	2212.8	2251.1	1738.8	1744.1	2189.4
0.01786	2250.9	2212.8	2251.1	1739.3	1744.1	2189.4
0.01788	2250.9	2212.8	2251.1	1739.9	1744.1	2189.4
0.0179	2250.9	2212.8	2251.1	1740.4	1744.1	2189.4
0.01792	2250.9	2212.8	2251.1	1741	1744.1	2189.4
0.01794	2250.9	2212.8	2251.1	1741.5	1744.1	2189.4
0.01796	2250.9	2212.8	2251.1	1742	1744.1	2189.4
0.01798	2250.9	2212.8	2251.1	1742.6	1744.1	2189.4
0.018	2250.9	2212.8	2251.1	1743.1	1744.1	2189.4
0.01802	2250.9	2212.8	2251.1	1743.6	1744.1	2189.4
0.01804	2250.9	2212.8	2251.1	1744.1	1744.1	2189.4
0.01806	2250.9	2212.8	2251.1	1744.7	1744.1	2189.4
0.01808	2250.9	2212.8	2251.1	1745.2	1744.1	2189.4
0.0181	2250.9	2212.8	2251.1	1745.7	1744.1	2189.4
0.01812	2250.9	2212.7	2251.1	1746.2	1744.1	2189.4
0.01814	2250.9	2212.7	2251.1	1746.7	1744.1	2189.4
0.01816	2250.9	2212.7	2251.1	1747.2	1744.1	2189.4
0.01818	2250.9	2212.7	2251.1	1747.7	1744.1	2189.4
0.0182	2250.9	2212.7	2251.1	1748.2	1744.1	2189.4
0.01822	2250.9	2212.7	2251.1	1748.8	1744.1	2189.4
0.01824	2250.9	2212.7	2251.1	1749.3	1744.1	2189.4
0.01826	2250.9	2212.7	2251.1	1749.8	1744.1	2189.4
0.01828	2250.9	2212.7	2251.1	1750.2	1744.1	2189.4
0.0183	2250.9	2212.7	2251.1	1750.7	1744.1	2189.4
0.01832	2250.9	2212.7	2251.1	1751.2	1744.1	2189.4
0.01834	2250.9	2212.7	2251.1	1751.7	1744.1	2189.4
0.01836	2250.9	2212.7	2251.1	1752.2	1744.1	2189.4
0.01838	2250.9	2212.7	2251.1	1752.7	1744.1	2189.4
0.0184	2250.9	2212.7	2251.1	1753.2	1744.1	2189.4
0.01842	2250.9	2212.7	2251.1	1753.7	1744.1	2189.4
0.01844	2250.9	2212.7	2251.1	1754.1	1744.1	2189.4
0.01846	2250.9	2212.7	2251.1	1754.6	1744.1	2189.4
0.01848	2250.9	2212.7	2251.1	1755.1	1744.1	2189.4
0.0185	2250.9	2212.7	2251.1	1755.6	1744.1	2189.4
0.01852	2250.9	2212.7	2251.1	1756	1744.1	2189.4
0.01854	2250.9	2212.7	2251.1	1756.5	1744.1	2189.4
0.01856	2250.9	2212.7	2251.1	1756.9	1744.1	2189.4
0.01858	2250.9	2212.7	2251.1	1757.4	1744.1	2189.4
0.0186	2250.9	2212.7	2251.1	1757.9	1744.1	2189.4
0.01862	2250.9	2212.7	2251.1	1758.3	1744.1	2189.4
0.01864	2250.9	2212.7	2251.1	1758.8	1744.1	2189.4
0.01866	2250.9	2212.7	2251.1	1759.2	1744.1	2189.4
0.01868	2250.9	2212.7	2251.1	1759.7	1744.1	2189.4
0.0187	2250.9	2212.7	2251.1	1760.1	1744.1	2189.4
0.01872	2250.9	2212.7	2251.1	1760.6	1744.1	2189.4
0.01874	2250.9	2212.7	2251.1	1761	1744.1	2189.4
0.01876	2250.9	2212.7	2251.1	1761.4	1744.1	2189.4
0.01878	2250.9	2212.7	2251.1	1761.9	1744.1	2189.4
0.0188	2250.9	2212.7	2251.1	1762.3	1744.1	2189.5
0.01882	2250.9	2212.7	2251.1	1762.8	1744.1	2189.5
0.01884	2250.9	2212.7	2251.1	1763.2	1744.1	2189.5
0.01886	2250.9	2212.7	2251.1	1763.6	1744.1	2189.5
0.01888	2250.9	2212.7	2251.1	1764	1744.1	2189.5
0.0189	2250.9	2212.7	2251.1	1764.5	1744.1	2189.5
0.01892	2250.9	2212.7	2251.1	1764.9	1744.1	2189.5
0.01894	2250.9	2212.7	2251.1	1765.3	1744.1	2189.5
0.01896	2250.9	2212.7	2251.1	1765.7	1744.1	2189.5
0.01898	2250.9	2212.7	2251.1	1766.1	1744.1	2189.5
0.019	2250.9	2212.7	2251.1	1766.5	1744.1	2189.5
0.01902	2250.9	2212.7	2251.1	1766.9	1744.1	2189.5
0.01904	2250.9	2212.7	2251.1	1767.4	1744.1	2189.5
0.01906	2250.9	2212.7	2251.1	1767.8	1744.1	2189.5
0.01908	2250.9	2212.7	2251.1	1768.2	1744.1	2189.5
0.0191	2250.9	2212.7	2251.1	1768.6	1744.1	2189.5
0.01912	2250.9	2212.7	2251.1	1769	1744.1	2189.5
0.01914	2250.9	2212.7	2251.1	1769.4	1744.1	2189.5
0.01916	2250.9	2212.7	2251.1	1769.9	1744.1	2189.5
0.01918	2250.9	2212.7	2251.1	1770.3	1744.1	2189.5
0.0192	2250.9	2212.7	2251.1	1770.7	1744.1	2189.5
0.01922	2250.9	2212.7	2251.1	1771.2	1744.1	2189.5
0.01924	2250.9	2212.7	2251.1	1771.6	1744.1	2189.5
0.01926	2250.9	2212.7	2251.1	1772	1744.1	2189.5
0.01928	2250.9	2212.7	2251.1	1772.5	1744.1	2189.5
0.0193	2250.9	2212.7	2251.1	1772.9	1744.1	2189.5
0.01932	2250.9	2212.7	2251.1	1773.3	1744.1	2189.5
0.01934	2250.9	2212.7	2251.1	1773.8	1744.1	2189.5
0.01936	2250.9	2212.7	2251.1	1774.2	1744.1	2189.5
0.01938	2250.9	2212.7	2251.1	1774.6	1744.1	2189.5
0.0194	2250.9	2212.7	2251.1	1775	1744.1	2189.5
0.01942	2250.9	2212.7	2251.1	1775.4	1744.1	2189.5
0.01944	2250.9	2212.7	2251.1	1775.9	1744.1	2189.5
0.01946	2250.9	2212.7	2251.1	1776.3	1744.1	2189.5
0.01948	2250.9	2212.7	2251.1	1776.7	1744.1	2189.5
0.0195	2250.9	2212.7	2251.1	1777.1	1744.1	2189.5
0.01952	2250.9	2212.7	2251.1	1777.5	1744.1	2189.5
0.01954	2250.9	2212.7	2251.1	1777.9	1744.1	2189.5
0.01956	2250.9	2212.7	2251.1	1778.3	1744.1	2189.5
0.01958	2250.9	2212.7	2251.1	1778.7	1744.1	2189.5
0.0196	2250.9	2212.7	2251.1	1779.1	1744.1	2189.5
0.01962	2250.9	2212.7	2251.1	1779.5	1744.1	2189.5
0.01964	2250.9	2212.7	2251.1	1779.9	1744.1	2189.5
0.01966	2250.9	2212.7	2251.1	1780.3	1744.1	2189.5
0.01968	2250.9	2212.7	2251.1	1780.7	1744.1	2189.5
0.0197	2250.9	2212.7	2251.1	1781.1	1744.1	2189.5
0.01972	2250.9	2212.7	2251.1	1781.5	1744.1	2189.5
0.01974	2250.9	2212.7	2251.1	1781.9	1744.1	2189.5
0.01976	2250.9	2212.7	2251.1	1782.3	1744.1	2189.5
0.01978	2250.9	2212.7	2251.1	1782.7	1744.1	2189.5
0.0198	2250.9	2212.7	2251.1	1783.1	1744.1	2189.5
0.01982	2250.9	2212.7	2251.1	1783.5	1744.1	2189.5
0.01984	2250.9	2212.7	2251.1	1783.9	1744.1	2189.5
0.01986	2250.9	2212.7	2251.1	1784.2	1744.1	2189.5
0.01988	2250.9	2212.7	2251.1	1784.6	1744.1	2189.5
0.0199	2250.9	2212.7	2251.1	1785	1744.1	2189.5
0.01992	2250.9	2212.7	2251.1	1785.4	1744.1	2189.5
0.01994	2250.9	2212.7	2251.1	1785.7	1744.1	2189.5
0.01996	2250.9	2212.7	2251.1	1786.1	1744.1	2189.5
0.01998	2250.9	2212.7	2251.1	1786.5	1744.1	2189.5
0.02	2250.9	2212.7	2251.1	1786.9	1744.1	2189.5
0.02002	2250.9	2212.7	2251.1	1787.2	1744.1	2189.5
0.02004	2250.9	2212.7	2251.1	1787.6	1744.1	2189.5
0.02006	2250.9	2212.7	2251.1	1788	1744.1	2189.5
0.02008	2250.9	2212.7	2251.1	1788.3	1744.1	2189.5
0.0201	2250.9	2212.7	2251.1	1788.7	1744.1	2189.5
0.02012	2250.9	2212.7	2251.1	1789	1744.1	2189.5
0.02014	2250.9	2212.7	2251.1	1789.4	1744.1	2189.5
0.02016	2250.9	2212.7	2251.1	1789.8	1744.1	2189.5
0.02018	2250.9	2212.7	2251.1	1790.1	1744.1	2189.5
0.0202	2250.9	2212.7	2251.1	1790.5	1744.1	2189.5
0.02022	2250.9	2212.7	2251.1	1790.8	1744.1	2189.5
0.02024	2250.9	2212.7	2251.1	1791.2	1744.1	2189.5
0.02026	2250.9	2212.7	2251.1	1791.5	1744.1	2189.5
0.02028	2250.9	2212.7	2251.1	1791.9	1744.1	2189.5
0.0203	2250.9	2212.7	2251.1	1792.2	1744.1	2189.5
0.02032	2250.9	2212.7	2251.1	1792.6	1744.1	2189.5
0.02034	2250.9	2212.7	2251.1	1792.9	1744.1	2189.5
0.02036	2250.9	2212.7	2251.1	1793.2	1744.1	2189.5
0.02038	2250.9	2212.7	2251.1	1793.6	1744.1	2189.5
0.0204	2250.9	2212.7	2251.1	1793.9	1744.1	2189.5
0.02042	2250.9	2212.7	2251.1	1794.2	1744.1	2189.5
0.02044	2250.9	2212.7	2251.1	1794.6	1744.1	2189.5
0.02046	2250.9	2212.7	2251.1	1794.9	1744.1	2189.5
0.02048	2250.9	2212.7	2251.1	1795.2	1744.1	2189.5
0.0205	2250.9	2212.7	2251.1	1795.6	1744.1	2189.5
0.02052	2250.9	2212.7	2251.1	1795.9	1744.1	2189.5
0.02054	2250.9	2212.7	2251.1	1796.2	1744.1	2189.5
0.02056	2250.9	2212.7	2251.1	1796.5	1744.1	2189.5
0.02058	2250.9	2212.7	2251.1	1796.9	1744.1	2189.5
0.0206	2250.9	2212.7	2251.1	1797.2	1744.1	2189.5
0.02062	2250.9	2212.7	2251.1	1797.5	1744.1	2189.5
0.02064	2250.9	2212.7	2251.1	1797.8	1744.1	2189.5
0.02066	2250.9	2212.7	2251.1	1798.1	1744.1	2189.5
0.02068	2250.9	2212.7	2251.1	1798.4	1744.1	2189.5
0.0207	2250.9	2212.7	2251.1	1798.8	1744.1	2189.5
0.02072	2250.9	2212.7	2251.1	1799.1	1744.1	2189.5
0.02074	2250.9	2212.7	2251.1	1799.4	1744.1	2189.5
0.02076	2250.9	2212.7	2251.1	1799.7	1744.1	2189.5
0.02078	2250.9	2212.7	2251.1	1800	1744.1	2189.5
0.0208	2250.9	2212.7	2251.1	1800.3	1744.1	2189.5
0.02082	2250.9	2212.7	2251.1	1800.6	1744.1	2189.5
0.02084	2250.9	2212.7	2251.1	1800.9	1744.1	2189.5
0.02086	2250.9	2212.7	2251.1	1801.2	1744.1	2189.5
0.02088	2250.9	2212.7	2251.1	1801.5	1744.1	2189.5
0.0209	2250.9	2212.7	2251.1	1801.8	1744.1	2189.5
0.02092	2250.9	2212.7	2251.1	1802.1	1744.1	2189.5
0.02094	2250.9	2212.7	2251.1	1802.4	1744.1	2189.5
0.02096	2250.9	2212.7	2251.1	1802.6	1744.1	2189.5
0.02098	2250.9	2212.7	2251.1	1802.9	1744.1	2189.5
0.021	2250.9	2212.7	2251.1	1803.2	1744.1	2189.5
0.02102	2250.9	2212.7	2251.1	1803.5	1744.1	2189.5
0.02104	2250.9	2212.7	2251.1	1803.8	1744.1	2189.5
0.02106	2250.9	2212.7	2251.1	1804.1	1744.1	2189.5
0.02108	2250.9	2212.7	2251.1	1804.3	1744.1	2189.5
0.0211	2250.9	2212.7	2251.1	1804.6	1744.1	2189.5
0.02112	2250.9	2212.7	2251.1	1804.9	1744.1	2189.5
0.02114	2250.9	2212.7	2251.1	1805.2	1744.1	2189.5
0.02116	2250.9	2212.7	2251.1	1805.4	1744.1	2189.5
0.02118	2250.9	2212.7	2251.1	1805.7	1744.1	2189.5
0.0212	2250.9	2212.7	2251.1	1806	1744.1	2189.5
0.02122	2250.9	2212.7	2251.1	1806.3	1744.1	2189.5
0.02124	2250.9	2212.7	2251.1	1806.5	1744.1	2189.5
0.02126	2250.9	2212.7	2251.1	1806.8	1744.1	2189.5
0.02128	2250.9	2212.7	2251.1	1807	1744.1	2189.5
0.0213	2250.9	2212.7	2251.1	1807.3	1744.1	2189.5
0.02132	2250.9	2212.7	2251.1	1807.6	1744.1	2189.5
0.02134	2250.9	2212.7	2251.1	1807.8	1744.1	2189.5
0.02136	2250.9	2212.7	2251.1	1808.1	1744.1	2189.5
0.02138	2250.9	2212.7	2251.1	1808.3	1744.1	2189.5
0.0214	2250.9	2212.7	2251.1	1808.6	1744.1	2189.5
0.02142	2250.9	2212.7	2251.1	1808.8	1744.1	2189.5
0.02144	2250.9	2212.7	2251.1	1809.1	1744.1	2189.5
0.02146	2250.9	2212.7	2251.1	1809.3	1744.1	2189.5
0.02148	2250.9	2212.7	2251.1	1809.6	1744.1	2189.5
0.0215	2250.9	2212.7	2251.1	1809.8	1744.1	2189.5
0.02152	2250.9	2212.7	2251.1	1810.1	1744.1	2189.5
0.02154	2250.9	2212.7	2251.1	1810.3	1744.1	2189.5
0.02156	2250.9	2212.7	2251.1	1810.5	1744.1	2189.5
0.02158	2250.9	2212.7	2251.1	1810.8	1744.1	2189.5
0.0216	2250.9	2212.7	2251.1	1811	1744.1	2189.5
0.02162	2250.9	2212.7	2251.1	1811.2	1744.1	2189.5
0.02164	2250.9	2212.7	2251.1	1811.5	1744.1	2189.5
0.02166	2250.9	2212.7	2251.1	1811.7	1744.1	2189.5
0.02168	2250.9	2212.7	2251.1	1811.9	1744.1	2189.5
0.0217	2250.9	2212.7	2251.1	1812.2	1744.1	2189.5
0.02172	2250.9	2212.7	2251.1	1812.4	1744.1	2189.5
0.02174	2250.9	2212.7	2251.1	1812.6	1744.1	2189.5
0.02176	2250.9	2212.7	2251.1	1812.8	1744.1	2189.5
0.02178	2250.9	2212.7	2251.1	1813.1	1744.1	2189.5
0.0218	2250.9	2212.7	2251.1	1813.3	1744.1	2189.5
0.02182	2250.9	2212.7	2251.1	1813.5	1744.1	2189.5
0.02184	2250.9	2212.7	2251.1	1813.7	1744.1	2189.5
0.02186	2250.9	2212.7	2251.1	1813.9	1744.1	2189.5
0.02188	2250.9	2212.7	2251.1	1814.1	1744.1	2189.5
0.0219	2250.9	2212.7	2251.1	1814.3	1744.1	2189.5
0.02192	2250.9	2212.7	2251.1	1814.5	1744.1	2189.5
0.02194	2250.9	2212.7	2251.1	1814.8	1744.1	2189.5
0.02196	2250.9	2212.7	2251.1	1815	1744.1	2189.5
0.02198	2250.9	2212.7	2251.1	1815.2	1744.1	2189.5
0.022	2250.9	2212.7	2251.1	1815.4	1744.1	2189.5
0.02202	2250.9	2212.7	2251.1	1815.6	1744.1	2189.5
0.02204	2250.9	2212.7	2251.1	1815.8	1744.1	2189.5
0.02206	2250.9	2212.7	2251.1	1816	1744.1	2189.5
0.02208	2250.9	2212.7	2251.1	1816.2	1744.1	2189.5
0.0221	2250.9	2212.7	2251.1	1816.3	1744.1	2189.5
0.02212	2250.9	2212.7	2251.1	1816.5	1744.1	2189.5
0.02214	2250.9	2212.7	2251.1	1816.7	1744.1	2189.5
0.02216	2250.9	2212.7	2251.1	1816.9	1744.1	2189.5
0.02218	2250.9	2212.7	2251.1	1817.1	1744.1	2189.5
0.0222	2250.9	2212.7	2251.1	1817.3	1744.1	2189.5
0.02222	2250.9	2212.7	2251.1	1817.5	1744.1	2189.5
0.02224	2250.9	2212.7	2251.1	1817.6	1744.1	2189.5
0.02226	2250.9	2212.7	2251.1	1817.8	1744.1	2189.5
0.02228	2250.9	2212.7	2251.1	1818	1744.1	2189.5
0.0223	2250.9	2212.7	2251.1	1818.2	1744.1	2189.5
0.02232	2250.9	2212.7	2251.1	1818.4	1744.1	2189.5
0.02234	2250.9	2212.7	2251.1	1818.6	1744.1	2189.5
0.02236	2250.9	2212.7	2251.1	1818.8	1744.1	2189.5
0.02238	2250.9	2212.7	2251.1	1819	1744.1	2189.5
0.0224	2250.9	2212.7	2251.1	1819.3	1744.1	2189.5
0.02242	2250.9	2212.7	2251.1	1819.5	1744.1	2189.5
0.02244	2250.9	2212.7	2251.1	1819.7	1744.1	2189.5
0.02246	2250.9	2212.7	2251.1	1819.9	1744.1	2189.5
0.02248	2250.9	2212.7	2251.1	1820.1	1744.1	2189.5
0.0225	2250.9	2212.7	2251.1	1820.4	1744.1	2189.5
0.02252	2250.9	2212.7	2251.1	1820.6	1744.1	2189.5
0.02254	2250.9	2212.7	2251.1	1820.8	1744.1	2189.5
0.02256	2250.9	2212.7	2251.1	1821	1744.1	2189.5
0.02258	2250.9	2212.7	2251.1	1821.2	1744.1	2189.5
0.0226	2250.9	2212.7	2251.1	1821.4	1744.1	2189.5
0.02262	2250.9	2212.7	2251.1	1821.6	1744.1	2189.5
0.02264	2250.9	2212.7	2251.1	1821.8	1744.1	2189.5
0.02266	2250.9	2212.7	2251.1	1822.1	1744.1	2189.5
0.02268	2250.9	2212.7	2251.1	1822.3	1744.1	2189.5
0.0227	2250.9	2212.7	2251.1	1822.5	1744.1	2189.5
0.02272	2250.9	2212.7	2251.1	1822.7	1744.1	2189.5
0.02274	2250.9	2212.7	2251.1	1822.9	1744.1	2189.5
0.02276	2250.9	2212.7	2251.1	1823.1	1744.1	2189.5
0.02278	2250.9	2212.7	2251.1	1823.3	1744.1	2189.5
0.0228	2250.9	2212.7	2251.1	1823.5	1744.1	2189.6
0.02282	2250.9	2212.7	2251.1	1823.7	1744.1	2189.6
0.02284	2250.9	2212.7	2251.1	1823.9	1744.1	2189.6
0.02286	2250.9	2212.7	2251.1	1824.1	1744.1	2189.6
0.02288	2250.9	2212.7	2251.1	1824.3	1744.1	2189.6
0.0229	2250.9	2212.7	2251.1	1824.5	1744.1	2189.6
0.02292	2250.9	2212.7	2251.1	1824.7	1744.1	2189.6
0.02294	2250.9	2212.7	2251.1	1824.9	1744.1	2189.6
0.02296	2250.9	2212.7	2251.1	1825.1	1744.1	2189.6
0.02298	2250.9	2212.7	2251.1	1825.3	1744.1	2189.6
0.023	2250.9	2212.7	2251.1	1825.5	1744.1	2189.6
0.02302	2250.9	2212.7	2251.1	1825.6	1744.1	2189.6
0.02304	2250.9	2212.7	2251.1	1825.8	1744.1	2189.6
0.02306	2250.9	2212.7	2251.1	1826	1744.1	2189.6
0.02308	2250.9	2212.7	2251.1	1826.2	1744.1	2189.6
0.0231	2250.9	2212.7	2251.1	1826.4	1744.1	2189.6
0.02312	2250.9	2212.7	2251.1	1826.6	1744.1	2189.6
0.02314	2250.9	2212.7	2251.1	1826.8	1744.1	2189.6
0.02316	2250.9	2212.7	2251.1	1826.9	1744.1	2189.6
0.02318	2250.9	2212.7	2251.1	1827.1	1744.1	2189.6
0.0232	2250.9	2212.7	2251.1	1827.3	1744.1	2189.6
0.02322	2250.9	2212.7	2251.1	1827.5	1744.1	2189.6
0.02324	2250.9	2212.7	2251.1	1827.7	1744.1	2189.6
0.02326	2250.9	2212.7	2251.1	1827.8	1744.1	2189.6
0.02328	2250.9	2212.7	2251.1	1828	1744.1	2189.6
0.0233	2250.9	2212.7	2251.1	1828.2	1744.1	2189.6
0.02332	2250.9	2212.7	2251.1	1828.4	1744.1	2189.6
0.02334	2250.9	2212.7	2251.1	1828.5	1744.1	2189.6
0.02336	2250.9	2212.7	2251.1	1828.7	1744.1	2189.6
0.02338	2250.9	2212.7	2251.1	1828.9	1744.1	2189.6
0.0234	2250.9	2212.7	2251.1	1829.1	1744.1	2189.6
0.02342	2250.9	2212.7	2251.1	1829.2	1744.1	2189.6
0.02344	2250.9	2212.7	2251.1	1829.4	1744.1	2189.6
0.02346	2250.9	2212.7	2251.1	1829.6	1744.1	2189.6
0.02348	2250.9	2212.7	2251.1	1829.7	1744.1	2189.6
0.0235	2250.9	2212.7	2251.1	1829.9	1744.1	2189.6
0.02352	2250.9	2212.7	2251.1	1830.1	1744.1	2189.6
0.02354	2250.9	2212.7	2251.1	1830.2	1744.1	2189.6
0.02356	2250.9	2212.7	2251.1	1830.4	1744.1	2189.6
0.02358	2250.9	2212.7	2251.1	1830.5	1744.1	2189.6
0.0236	2250.9	2212.7	2251.1	1830.7	1744.1	2189.6
0.02362	2250.9	2212.7	2251.1	1830.9	1744.1	2189.6
0.02364	2250.9	2212.7	2251.1	1831	1744.1	2189.6
0.02366	2250.9	2212.7	2251.1	1831.2	1744.1	2189.6
0.02368	2250.9	2212.7	2251.1	1831.3	1744.1	2189.6
0.0237	2250.9	2212.7	2251.1	1831.5	1744.1	2189.6
0.02372	2250.9	2212.7	2251.1	1831.6	1744.1	2189.6
0.02374	2250.9	2212.7	2251.1	1831.8	1744.1	2189.6
0.02376	2250.9	2212.7	2251.1	1832	1744.1	2189.6
0.02378	2250.9	2212.7	2251.1	1832.1	1744.1	2189.6
0.0238	2250.9	2212.7	2251.1	1832.3	1744.1	2189.6
0.02382	2250.9	2212.7	2251.1	1832.4	1744.1	2189.6
0.02384	2250.9	2212.7	2251.1	1832.5	1744.1	2189.6
0.02386	2250.9	2212.7	2251.1	1832.7	1744.1	2189.6
0.02388	2250.9	2212.7	2251.1	1832.8	1744.1	2189.6
0.0239	2250.9	2212.7	2251.1	1833	1744.1	2189.6
0.02392	2250.9	2212.7	2251.1	1833.1	1744.1	2189.6
0.02394	2250.9	2212.7	2251.1	1833.3	1744.1	2189.6
0.02396	2250.9	2212.7	2251.1	1833.4	1744.1	2189.6
0.02398	2250.8	2212.7	2251.1	1833.6	1744.1	2189.6
0.024	2250.8	2212.7	2251.1	1833.7	1744.1	2189.6
0.02402	2250.8	2212.7	2251.1	1833.8	1744.1	2189.6
0.02404	2250.8	2212.7	2251.1	1834	1744.1	2189.6
0.02406	2250.8	2212.7	2251.1	1834.1	1744.1	2189.6
0.02408	2250.8	2212.7	2251.1	1834.2	1744.1	2189.6
0.0241	2250.8	2212.7	2251.1	1834.4	1744.1	2189.6
0.02412	2250.8	2212.7	2251.1	1834.5	1744.1	2189.6
0.02414	2250.8	2212.7	2251.1	1834.6	1744.1	2189.6
0.02416	2250.8	2212.7	2251.1	1834.8	1744.1	2189.6
0.02418	2250.8	2212.7	2251.1	1834.9	1744.1	2189.6
0.0242	2250.8	2212.7	2251.1	1835	1744.1	2189.6
0.02422	2250.8	2212.7	2251.1	1835.2	1744.1	2189.6
0.02424	2250.8	2212.7	2251.1	1835.3	1744.1	2189.6
0.02426	2250.8	2212.7	2251.1	1835.4	1744.1	2189.6
0.02428	2250.8	2212.7	2251.1	1835.5	1744.1	2189.6
0.0243	2250.8	2212.7	2251.1	1835.7	1744.1	2189.6
0.02432	2250.8	2212.7	2251.1	1835.8	1744.1	2189.6
0.02434	2250.8	2212.7	2251.1	1835.9	1744.1	2189.6
0.02436	2250.8	2212.7	2251.1	1836	1744.1	2189.6
0.02438	2250.8	2212.7	2251.1	1836.1	1744.1	2189.6
0.0244	2250.8	2212.7	2251.1	1836.3	1744.1	2189.6
0.02442	2250.8	2212.7	2251.1	1836.4	1744.1	2189.6
0.02444	2250.8	2212.7	2251.1	1836.5	1744.1	2189.6
0.02446	2250.8	2212.7	2251.1	1836.6	1744.1	2189.6
0.02448	2250.8	2212.7	2251.1	1836.7	1744.1	2189.6
0.0245	2250.8	2212.7	2251.1	1836.8	1744.1	2189.6
0.02452	2250.8	2212.7	2251.1	1837	1744.1	2189.6
0.02454	2250.8	2212.7	2251.1	1837.1	1744.1	2189.6
0.02456	2250.8	2212.7	2251.1	1837.2	1744.1	2189.6
0.02458	2250.8	2212.7	2251.1	1837.3	1744.1	2189.6
0.0246	2250.8	2212.7	2251.1	1837.4	1744.1	2189.6
0.02462	2250.8	2212.7	2251.1	1837.5	1744.1	2189.6
0.02464	2250.8	2212.7	2251.1	1837.6	1744.1	2189.6
0.02466	2250.8	2212.7	2251.1	1837.7	1744.1	2189.6
0.02468	2250.8	2212.7	2251.1	1837.8	1744.1	2189.6
0.0247	2250.8	2212.7	2251.1	1837.9	1744.1	2189.6
0.02472	2250.8	2212.7	2251.1	1838	1744.1	2189.6
0.02474	2250.8	2212.7	2251.1	1838.1	1744.1	2189.6
0.02476	2250.8	2212.7	2251.1	1838.2	1744.1	2189.6
0.02478	2250.8	2212.7	2251.1	1838.3	1744.1	2189.6
0.0248	2250.8	2212.7	2251.1	1838.4	1744.1	2189.6
0.02482	2250.8	2212.7	2251.1	1838.5	1744.1	2189.6
0.02484	2250.8	2212.7	2251.1	1838.6	1744.1	2189.6
0.02486	2250.8	2212.7	2251.1	1838.7	1744.1	2189.6
0.02488	2250.8	2212.7	2251.1	1838.8	1744.1	2189.6
0.0249	2250.8	2212.7	2251.1	1838.9	1744.1	2189.6
0.02492	2250.8	2212.7	2251.1	1839	1744.1	2189.6
0.02494	2250.8	2212.7	2251.1	1839.1	1744.1	2189.6
0.02496	2250.8	2212.7	2251.1	1839.2	1744.1	2189.6
0.02498	2250.8	2212.7	2251.1	1839.3	1744.1	2189.6
0.025	2250.8	2212.7	2251.1	1839.3	1744.1	2189.6
0.02502	2250.8	2212.7	2251.1	1839.4	1744.1	2189.6
0.02504	2250.8	2212.7	2251.1	1839.5	1744.1	2189.6
0.02506	2250.8	2212.7	2251.1	1839.6	1744.1	2189.6
0.02508	2250.8	2212.7	2251.1	1839.7	1744.1	2189.6
0.0251	2250.8	2212.7	2251.1	1839.8	1744.1	2189.6
0.02512	2250.8	2212.7	2251.1	1839.9	1744.1	2189.6
0.02514	2250.8	2212.7	2251.1	1839.9	1744.1	2189.6
0.02516	2250.8	2212.7	2251.1	1840	1744.1	2189.6
0.02518	2250.8	2212.7	2251.1	1840.1	1744.1	2189.6
0.0252	2250.8	2212.7	2251.1	1840.2	1744.1	2189.6
0.02522	2250.8	2212.7	2251.1	1840.2	1744.1	2189.6
0.02524	2250.8	2212.7	2251.1	1840.3	1744.1	2189.6
0.02526	2250.8	2212.7	2251.1	1840.4	1744.1	2189.6
0.02528	2250.8	2212.7	2251.1	1840.5	1744.1	2189.6
0.0253	2250.8	2212.7	2251.1	1840.5	1744.1	2189.6
0.02532	2250.8	2212.7	2251.1	1840.6	1744.1	2189.6
0.02534	2250.8	2212.7	2251.1	1840.7	1744.1	2189.6
0.02536	2250.8	2212.7	2251.1	1840.8	1744.1	2189.6
0.02538	2250.8	2212.7	2251.1	1840.8	1744.1	2189.6
0.0254	2250.8	2212.7	2251.1	1840.9	1744.1	2189.6
0.02542	2250.8	2212.7	2251.1	1841	1744.1	2189.6
0.02544	2250.8	2212.7	2251.1	1841	1744.1	2189.6
0.02546	2250.8	2212.7	2251.1	1841.1	1744.1	2189.6
0.02548	2250.8	2212.7	2251.1	1841.1	1744.1	2189.6
0.0255	2250.8	2212.7	2251.1	1841.2	1744.1	2189.6
0.02552	2250.8	2212.7	2251.1	1841.3	1744.1	2189.6
0.02554	2250.8	2212.7	2251.1	1841.4	1744.1	2189.6
0.02556	2250.8	2212.7	2251.1	1841.5	1744.1	2189.6
0.02558	2250.8	2212.7	2251.1	1841.6	1744.1	2189.6
0.0256	2250.8	2212.7	2251.1	1841.7	1744.1	2189.6
0.02562	2250.8	2212.7	2251.1	1841.8	1744.1	2189.6
0.02564	2250.8	2212.7	2251.1	1841.9	1744.1	2189.6
0.02566	2250.8	2212.7	2251.1	1842	1744.1	2189.6
0.02568	2250.8	2212.7	2251.1	1842.1	1744.1	2189.6
0.0257	2250.8	2212.7	2251.1	1842.2	1744.1	2189.6
0.02572	2250.8	2212.7	2251.1	1842.2	1744.1	2189.6
0.02574	2250.8	2212.7	2251.1	1842.3	1744.1	2189.6
0.02576	2250.8	2212.7	2251.1	1842.4	1744.1	2189.6
0.02578	2250.8	2212.7	2251.1	1842.5	1744.1	2189.6
0.0258	2250.8	2212.7	2251.1	1842.6	1744.1	2189.6
0.02582	2250.8	2212.7	2251.1	1842.7	1744.1	2189.6
0.02584	2250.8	2212.7	2251.1	1842.8	1744.1	2189.6
0.02586	2250.8	2212.7	2251.1	1842.9	1744.1	2189.6
0.02588	2250.8	2212.7	2251.1	1843	1744.1	2189.6
0.0259	2250.8	2212.7	2251.1	1843.1	1744.1	2189.6
0.02592	2250.8	2212.7	2251.1	1843.2	1744.1	2189.6
0.02594	2250.8	2212.7	2251.1	1843.3	1744.1	2189.6
0.02596	2250.8	2212.7	2251.1	1843.4	1744.1	2189.6
0.02598	2250.8	2212.7	2251.1	1843.4	1744.1	2189.6
0.026	2250.8	2212.7	2251.1	1843.5	1744.1	2189.6
0.02602	2250.8	2212.7	2251.1	1843.6	1744.1	2189.6
0.02604	2250.8	2212.7	2251.1	1843.7	1744.1	2189.6
0.02606	2250.8	2212.7	2251.1	1843.8	1744.1	2189.6
0.02608	2250.8	2212.7	2251.1	1843.9	1744.1	2189.6
0.0261	2250.8	2212.7	2251.1	1844	1744.1	2189.6
0.02612	2250.8	2212.7	2251.1	1844	1744.1	2189.6
0.02614	2250.8	2212.7	2251.1	1844.1	1744.1	2189.6
0.02616	2250.8	2212.7	2251.1	1844.2	1744.1	2189.6
0.02618	2250.8	2212.7	2251.1	1844.3	1744.1	2189.6
0.0262	2250.8	2212.7	2251.1	1844.4	1744.1	2189.6
0.02622	2250.8	2212.7	2251.1	1844.5	1744.1	2189.6
0.02624	2250.8	2212.7	2251.1	1844.5	1744.1	2189.6
0.02626	2250.8	2212.7	2251.1	1844.6	1744.1	2189.6
0.02628	2250.8	2212.7	2251.1	1844.7	1744.1	2189.6
0.0263	2250.8	2212.7	2251.1	1844.8	1744.1	2189.6
0.02632	2250.8	2212.7	2251.1	1844.9	1744.1	2189.6
0.02634	2250.8	2212.7	2251.1	1844.9	1744.1	2189.6
0.02636	2250.8	2212.7	2251.1	1845	1744.1	2189.6
0.02638	2250.8	2212.7	2251.1	1845.1	1744.1	2189.6
0.0264	2250.8	2212.7	2251.1	1845.2	1744.1	2189.6
0.02642	2250.8	2212.7	2251.1	1845.3	1744.1	2189.6
0.02644	2250.8	2212.7	2251.1	1845.3	1744.1	2189.6
0.02646	2250.8	2212.7	2251.1	1845.4	1744.1	2189.6
0.02648	2250.8	2212.7	2251.1	1845.5	1744.1	2189.6
0.0265	2250.8	2212.7	2251.1	1845.6	1744.1	2189.6
0.02652	2250.8	2212.7	2251.1	1845.6	1744.1	2189.6
0.02654	2250.8	2212.7	2251.1	1845.7	1744.1	2189.6
0.02656	2250.8	2212.7	2251.1	1845.8	1744.1	2189.6
0.02658	2250.8	2212.7	2251.1	1845.8	1744.1	2189.6
0.0266	2250.8	2212.7	2251.1	1845.9	1744.1	2189.6
0.02662	2250.8	2212.7	2251.1	1846	1744.1	2189.6
0.02664	2250.8	2212.7	2251.1	1846.1	1744.1	2189.6
0.02666	2250.8	2212.7	2251.1	1846.1	1744.1	2189.6
0.02668	2250.8	2212.7	2251.1	1846.2	1744.1	2189.6
0.0267	2250.8	2212.7	2251.1	1846.3	1744.1	2189.6
0.02672	2250.8	2212.7	2251.1	1846.3	1744.1	2189.6
0.02674	2250.8	2212.7	2251.1	1846.4	1744.1	2189.6
0.02676	2250.8	2212.7	2251.1	1846.5	1744.1	2189.6
0.02678	2250.8	2212.7	2251.1	1846.5	1744.1	2189.6
0.0268	2250.8	2212.7	2251.1	1846.6	1744.1	2189.6
0.02682	2250.8	2212.7	2251.1	1846.7	1744.1	2189.6
0.02684	2250.8	2212.7	2251.1	1846.7	1744.1	2189.6
0.02686	2250.8	2212.7	2251.1	1846.8	1744.1	2189.6
0.02688	2250.8	2212.7	2251.1	1846.9	1744.1	2189.6
0.0269	2250.8	2212.7	2251.1	1846.9	1744.1	2189.6
0.02692	2250.8	2212.7	2251.1	1847	1744.1	2189.6
0.02694	2250.8	2212.7	2251.1	1847.1	1744.1	2189.6
0.02696	2250.8	2212.7	2251.1	1847.1	1744.1	2189.6
0.02698	2250.8	2212.7	2251.1	1847.2	1744.1	2189.6
0.027	2250.8	2212.7	2251.1	1847.2	1744.1	2189.6
0.02702	2250.8	2212.7	2251.1	1847.3	1744.1	2189.6
0.02704	2250.8	2212.7	2251.1	1847.4	1744.1	2189.6
0.02706	2250.8	2212.7	2251.1	1847.4	1744.1	2189.6
0.02708	2250.8	2212.7	2251.1	1847.5	1744.1	2189.6
0.0271	2250.8	2212.7	2251.1	1847.5	1744.1	2189.6
0.02712	2250.8	2212.7	2251.1	1847.6	1744.1	2189.6
0.02714	2250.8	2212.7	2251.1	1847.7	1744.1	2189.6
0.02716	2250.8	2212.7	2251.1	1847.7	1744.1	2189.6
0.02718	2250.8	2212.7	2251.1	1847.8	1744.1	2189.6
0.0272	2250.8	2212.7	2251.1	1847.8	1744.1	2189.6
0.02722	2250.8	2212.7	2251.1	1847.9	1744.1	2189.6
0.02724	2250.8	2212.7	2251.1	1847.9	1744.1	2189.6
0.02726	2250.8	2212.7	2251.1	1848	1744.1	2189.6
0.02728	2250.8	2212.7	2251.1	1848	1744.1	2189.6
0.0273	2250.8	2212.7	2251.1	1848.1	1744.1	2189.6
0.02732	2250.8	2212.7	2251.1	1848.2	1744.1	2189.6
0.02734	2250.8	2212.7	2251.1	1848.2	1744.1	2189.6
0.02736	2250.8	2212.7	2251.1	1848.3	1744.1	2189.6
0.02738	2250.8	2212.7	2251.1	1848.3	1744.1	2189.6
0.0274	2250.8	2212.7	2251.1	1848.4	1744.1	2189.6
0.02742	2250.8	2212.7	2251.1	1848.4	1744.1	2189.6
0.02744	2250.8	2212.7	2251.1	1848.5	1744.1	2189.6
0.02746	2250.8	2212.7	2251.1	1848.5	1744.1	2189.6
0.02748	2250.8	2212.7	2251.1	1848.6	1744.1	2189.6
0.0275	2250.8	2212.7	2251.1	1848.6	1744.1	2189.6
0.02752	2250.8	2212.7	2251.1	1848.7	1744.1	2189.6
0.02754	2250.8	2212.7	2251.1	1848.7	1744.1	2189.6
0.02756	2250.8	2212.7	2251.1	1848.7	1744.1	2189.6
0.02758	2250.8	2212.7	2251.1	1848.8	1744.1	2189.6
0.0276	2250.8	2212.7	2251.1	1848.8	1744.1	2189.6
0.02762	2250.8	2212.7	2251.1	1848.9	1744.1	2189.6
0.02764	2250.8	2212.7	2251.1	1848.9	1744.1	2189.6
0.02766	2250.8	2212.7	2251.1	1849	1744.1	2189.6
0.02768	2250.8	2212.7	2251.1	1849	1744.1	2189.6
0.0277	2250.8	2212.7	2251.1	1849.1	1744.1	2189.6
0.02772	2250.8	2212.7	2251.1	1849.1	1744.1	2189.6
0.02774	2250.8	2212.7	2251.1	1849.1	1744.1	2189.6
0.02776	2250.8	2212.7	2251.1	1849.2	1744.1	2189.6
0.02778	2250.8	2212.7	2251.1	1849.2	1744.1	2189.6
0.0278	2250.8	2212.7	2251.1	1849.3	1744.1	2189.6
0.02782	2250.8	2212.7	2251.1	1849.3	1744.1	2189.6
0.02784	2250.8	2212.7	2251.1	1849.3	1744.1	2189.6
0.02786	2250.8	2212.7	2251.1	1849.4	1744.1	2189.6
0.02788	2250.8	2212.7	2251.1	1849.4	1744.1	2189.6
0.0279	2250.8	2212.7	2251.1	1849.5	1744.1	2189.6
0.02792	2250.8	2212.7	2251.1	1849.5	1744.1	2189.6
0.02794	2250.8	2212.7	2251.1	1849.5	1744.1	2189.6
0.02796	2250.8	2212.7	2251.1	1849.6	1744.1	2189.6
0.02798	2250.8	2212.7	2251.1	1849.6	1744.1	2189.6
0.028	2250.8	2212.7	2251.1	1849.6	1744.1	2189.6
0.02802	2250.8	2212.7	2251.1	1849.7	1744.1	2189.6
0.02804	2250.8	2212.7	2251.1	1849.7	1744.1	2189.6
0.02806	2250.8	2212.7	2251.1	1849.7	1744.1	2189.6
0.02808	2250.8	2212.7	2251.1	1849.8	1744.1	2189.6
0.0281	2250.8	2212.7	2251.1	1849.8	1744.1	2189.6
0.02812	2250.8	2212.7	2251.1	1849.8	1744.1	2189.6
0.02814	2250.8	2212.7	2251.1	1849.9	1744.1	2189.6
0.02816	2250.8	2212.7	2251.1	1849.9	1744.1	2189.6
0.02818	2250.8	2212.7	2251.1	1849.9	1744.1	2189.6
0.0282	2250.8	2212.7	2251.1	1849.9	1744.1	2189.6
0.02822	2250.8	2212.7	2251.1	1850	1744.1	2189.6
0.02824	2250.8	2212.7	2251.1	1850	1744.1	2189.6
0.02826	2250.8	2212.7	2251.1	1850	1744.1	2189.6
0.02828	2250.8	2212.7	2251.1	1850.1	1744.1	2189.6
0.0283	2250.8	2212.7	2251.1	1850.1	1744.1	2189.6
0.02832	2250.8	2212.7	2251.1	1850.1	1744.1	2189.6
0.02834	2250.8	2212.7	2251.1	1850.1	1744.1	2189.6
0.02836	2250.8	2212.7	2251.1	1850.2	1744.1	2189.6
0.02838	2250.8	2212.7	2251.1	1850.2	1744.1	2189.6
0.0284	2250.8	2212.7	2251.1	1850.2	1744.1	2189.6
0.02842	2250.8	2212.7	2251.1	1850.2	1744.1	2189.6
0.02844	2250.8	2212.7	2251.1	1850.3	1744.1	2189.6
0.02846	2250.8	2212.7	2251.1	1850.3	1744.1	2189.6
0.02848	2250.8	2212.7	2251.1	1850.3	1744.1	2189.6
0.0285	2250.8	2212.7	2251.1	1850.3	1744.1	2189.6
0.02852	2250.8	2212.7	2251.1	1850.3	1744.1	2189.6
0.02854	2250.8	2212.7	2251.1	1850.4	1744.1	2189.6
0.02856	2250.8	2212.7	2251.1	1850.4	1744.1	2189.6
0.02858	2250.8	2212.7	2251.1	1850.4	1744.1	2189.6
0.0286	2250.8	2212.7	2251.1	1850.4	1744.1	2189.6
0.02862	2250.8	2212.7	2251.1	1850.4	1744.1	2189.6
0.02864	2250.8	2212.7	2251.1	1850.5	1744.1	2189.6
0.02866	2250.8	2212.7	2251.1	1850.5	1744.1	2189.6
0.02868	2250.8	2212.7	2251.1	1850.5	1744.1	2189.6
0.0287	2250.8	2212.7	2251.1	1850.5	1744.1	2189.6
0.02872	2250.8	2212.7	2251.1	1850.5	1744.1	2189.6
0.02874	2250.8	2212.7	2251.1	1850.6	1744.1	2189.6
0.02876	2250.8	2212.7	2251.1	1850.6	1744.1	2189.6
0.02878	2250.8	2212.7	2251.1	1850.6	1744.1	2189.6
0.0288	2250.8	2212.7	2251.1	1850.7	1744.1	2189.6
0.02882	2250.8	2212.7	2251.1	1850.7	1744.1	2189.6
0.02884	2250.8	2212.7	2251.1	1850.7	1744.1	2189.6
0.02886	2250.8	2212.7	2251.1	1850.8	1744.1	2189.6
0.02888	2250.8	2212.7	2251.1	1850.8	1744.1	2189.6
0.0289	2250.8	2212.7	2251.1	1850.9	1744.1	2189.6
0.02892	2250.8	2212.7	2251.1	1850.9	1744.1	2189.6
0.02894	2250.8	2212.7	2251.1	1850.9	1744.1	2189.6
0.02896	2250.8	2212.7	2251.1	1851	1744.1	2189.6
0.02898	2250.8	2212.7	2251.1	1851	1744.1	2189.6
0.029	2250.8	2212.7	2251.1	1851	1744.1	2189.6
0.02902	2250.8	2212.7	2251.1	1851.1	1744.1	2189.6
0.02904	2250.8	2212.7	2251.1	1851.1	1744.1	2189.6
0.02906	2250.8	2212.7	2251.1	1851.1	1744.1	2189.6
0.02908	2250.8	2212.7	2251.1	1851.2	1744.1	2189.6
0.0291	2250.8	2212.7	2251.1	1851.2	1744.1	2189.6
0.02912	2250.8	2212.7	2251.1	1851.2	1744.1	2189.6
0.02914	2250.8	2212.7	2251.1	1851.3	1744.1	2189.6
0.02916	2250.8	2212.7	2251.1	1851.3	1744.1	2189.6
0.02918	2250.8	2212.7	2251.1	1851.3	1744.1	2189.6
0.0292	2250.8	2212.7	2251.1	1851.4	1744.1	2189.6
0.02922	2250.8	2212.7	2251.1	1851.4	1744.1	2189.6
0.02924	2250.8	2212.7	2251.1	1851.4	1744.1	2189.6
0.02926	2250.8	2212.7	2251.1	1851.5	1744.1	2189.6
0.02928	2250.8	2212.7	2251.1	1851.5	1744.1	2189.6
0.0293	2250.8	2212.7	2251.1	1851.5	1744.1	2189.6
0.02932	2250.8	2212.7	2251.1	1851.6	1744.1	2189.6
0.02934	2250.8	2212.7	2251.1	1851.6	1744.1	2189.6
0.02936	2250.8	2212.7	2251.1	1851.6	1744.1	2189.6
0.02938	2250.8	2212.7	2251.1	1851.7	1744.1	2189.6
0.0294	2250.8	2212.7	2251.1	1851.7	1744.1	2189.6
0.02942	2250.8	2212.7	2251.1	1851.7	1744.1	2189.6
0.02944	2250.8	2212.7	2251.1	1851.8	1744.1	2189.6
0.02946	2250.8	2212.7	2251.1	1851.8	1744.1	2189.6
0.02948	2250.8	2212.7	2251.1	1851.8	1744.1	2189.6
0.0295	2250.8	2212.7	2251.1	1851.8	1744.1	2189.6
0.02952	2250.8	2212.7	2251.1	1851.9	1744.1	2189.6
0.02954	2250.8	2212.7	2251.1	1851.9	1744.1	2189.6
0.02956	2250.8	2212.7	2251.1	1851.9	1744.1	2189.6
0.02958	2250.8	2212.7	2251.1	1852	1744.1	2189.6
0.0296	2250.8	2212.7	2251.1	1852	1744.1	2189.6
0.02962	2250.8	2212.7	2251.1	1852	1744.1	2189.6
0.02964	2250.8	2212.7	2251.1	1852	1744.1	2189.6
0.02966	2250.8	2212.7	2251.1	1852.1	1744.1	2189.6
0.02968	2250.8	2212.7	2251.1	1852.1	1744.1	2189.6
0.0297	2250.8	2212.7	2251.1	1852.1	1744.1	2189.6
0.02972	2250.8	2212.7	2251.1	1852.2	1744.1	2189.6
0.02974	2250.8	2212.7	2251.1	1852.2	1744.1	2189.6
0.02976	2250.8	2212.7	2251.1	1852.2	1744.1	2189.6
0.02978	2250.8	2212.7	2251.1	1852.2	1744.1	2189.6
0.0298	2250.8	2212.7	2251.1	1852.3	1744.1	2189.6
0.02982	2250.8	2212.7	2251.1	1852.3	1744.1	2189.6
0.02984	2250.8	2212.7	2251.1	1852.3	1744.1	2189.6
0.02986	2250.8	2212.7	2251.1	1852.3	1744.1	2189.6
0.02988	2250.8	2212.7	2251.1	1852.4	1744.1	2189.6
0.0299	2250.8	2212.7	2251.1	1852.4	1744.1	2189.6
0.02992	2250.8	2212.7	2251.1	1852.4	1744.1	2189.6
0.02994	2250.8	2212.7	2251.1	1852.4	1744.1	2189.6
0.02996	2250.8	2212.7	2251.1	1852.5	1744.1	2189.6
0.02998	2250.8	2212.7	2251.1	1852.5	1744.1	2189.6
0.03	2250.8	2212.7	2251.1	1852.5	1744.1	2189.6
0.03002	2250.8	2212.7	2251.1	1852.5	1744.1	2189.6
0.03004	2250.8	2212.7	2251.1	1852.6	1744.1	2189.6
0.03006	2250.8	2212.7	2251.1	1852.6	1744.1	2189.6
0.03008	2250.8	2212.7	2251.1	1852.6	1744.1	2189.6
0.0301	2250.8	2212.7	2251.1	1852.6	1744.1	2189.6
0.03012	2250.8	2212.7	2251.1	1852.6	1744.1	2189.6
0.03014	2250.8	2212.7	2251.1	1852.7	1744.1	2189.6
0.03016	2250.8	2212.7	2251.1	1852.7	1744.1	2189.6
0.03018	2250.8	2212.7	2251.1	1852.7	1744.1	2189.6
0.0302	2250.8	2212.7	2251.1	1852.7	1744.1	2189.6
0.03022	2250.8	2212.7	2251.1	1852.7	1744.1	2189.6
0.03024	2250.8	2212.7	2251.1	1852.8	1744.1	2189.6
0.03026	2250.8	2212.7	2251.1	1852.8	1744.1	2189.6
0.03028	2250.8	2212.7	2251.1	1852.8	1744.1	2189.6
0.0303	2250.8	2212.7	2251.1	1852.8	1744.1	2189.6
0.03032	2250.8	2212.7	2251.1	1852.8	1744.1	2189.6
0.03034	2250.8	2212.7	2251.1	1852.9	1744.1	2189.6
0.03036	2250.8	2212.7	2251.1	1852.9	1744.1	2189.6
0.03038	2250.8	2212.7	2251.1	1852.9	1744.1	2189.6
0.0304	2250.8	2212.7	2251.1	1852.9	1744.1	2189.6
0.03042	2250.8	2212.7	2251.1	1852.9	1744.1	2189.6
0.03044	2250.8	2212.7	2251.1	1853	1744.1	2189.6
0.03046	2250.8	2212.7	2251.1	1853	1744.1	2189.6
0.03048	2250.8	2212.7	2251.1	1853	1744.1	2189.6
0.0305	2250.8	2212.7	2251.1	1853	1744.1	2189.6
0.03052	2250.8	2212.7	2251.1	1853	1744.1	2189.6
0.03054	2250.8	2212.7	2251.1	1853	1744.1	2189.6
0.03056	2250.8	2212.7	2251.1	1853.1	1744.1	2189.6
0.03058	2250.8	2212.7	2251.1	1853.1	1744.1	2189.6
0.0306	2250.8	2212.7	2251.1	1853.1	1744.1	2189.6
0.03062	2250.8	2212.7	2251.1	1853.1	1744.1	2189.6
0.03064	2250.8	2212.7	2251.1	1853.1	1744.1	2189.6
0.03066	2250.8	2212.7	2251.1	1853.1	1744.1	2189.6
0.03068	2250.8	2212.7	2251.1	1853.2	1744.1	2189.6
0.0307	2250.8	2212.7	2251.1	1853.2	1744.1	2189.6
0.03072	2250.8	2212.7	2251.1	1853.2	1744.1	2189.6
0.03074	2250.8	2212.7	2251.1	1853.2	1744.1	2189.6
0.03076	2250.8	2212.7	2251.1	1853.2	1744.1	2189.6
0.03078	2250.8	2212.7	2251.1	1853.2	1744.1	2189.6
0.0308	2250.8	2212.7	2251.1	1853.2	1744.1	2189.6
0.03082	2250.8	2212.7	2251.1	1853.3	1744.1	2189.6
0.03084	2250.8	2212.7	2251.1	1853.3	1744.1	2189.6
0.03086	2250.8	2212.7	2251.1	1853.3	1744.1	2189.6
0.03088	2250.8	2212.7	2251.1	1853.3	1744.1	2189.6
0.0309	2250.8	2212.7	2251.1	1853.3	1744.1	2189.6
0.03092	2250.8	2212.7	2251.1	1853.3	1744.1	2189.6
0.03094	2250.8	2212.7	2251.1	1853.3	1744.1	2189.6
0.03096	2250.8	2212.7	2251.1	1853.3	1744.1	2189.6
0.03098	2250.8	2212.7	2251.1	1853.4	1744.1	2189.6
0.031	2250.8	2212.7	2251.1	1853.4	1744.1	2189.6
0.03102	2250.8	2212.7	2251.1	1853.4	1744.1	2189.6
0.03104	2250.8	2212.7	2251.1	1853.4	1744.1	2189.6
0.03106	2250.8	2212.7	2251.1	1853.4	1744.1	2189.6
0.03108	2250.8	2212.7	2251.1	1853.4	1744.1	2189.6
0.0311	2250.8	2212.7	2251.1	1853.4	1744.1	2189.6
0.03112	2250.8	2212.7	2251.1	1853.4	1744.1	2189.6
0.03114	2250.8	2212.7	2251.1	1853.4	1744.1	2189.6
0.03116	2250.8	2212.7	2251.1	1853.5	1744.1	2189.6
0.03118	2250.8	2212.7	2251.1	1853.5	1744.1	2189.6
0.0312	2250.8	2212.7	2251.1	1853.5	1744.1	2189.6
0.03122	2250.8	2212.7	2251.1	1853.5	1744.1	2189.6
0.03124	2250.8	2212.7	2251.1	1853.5	1744.1	2189.6
0.03126	2250.8	2212.7	2251.1	1853.5	1744.1	2189.6
0.03128	2250.8	2212.7	2251.1	1853.5	1744.1	2189.6
0.0313	2250.8	2212.7	2251.1	1853.5	1744.1	2189.6
0.03132	2250.8	2212.7	2251.1	1853.5	1744.1	2189.6
0.03134	2250.8	2212.7	2251.1	1853.5	1744.1	2189.6
0.03136	2250.8	2212.7	2251.1	1853.5	1744.1	2189.6
0.03138	2250.8	2212.7	2251.1	1853.5	1744.1	2189.6
0.0314	2250.8	2212.7	2251.1	1853.5	1744.1	2189.6
0.03142	2250.8	2212.7	2251.1	1853.6	1744.1	2189.6
0.03144	2250.8	2212.7	2251.1	1853.6	1744.1	2189.6
0.03146	2250.8	2212.7	2251.1	1853.6	1744.1	2189.6
0.03148	2250.8	2212.7	2251.1	1853.6	1744.1	2189.6
0.0315	2250.8	2212.7	2251.1	1853.6	1744.1	2189.6
0.03152	2250.8	2212.7	2251.1	1853.6	1744.1	2189.6
0.03154	2250.8	2212.7	2251.1	1853.6	1744.1	2189.6
0.03156	2250.8	2212.7	2251.1	1853.6	1744.1	2189.6
0.03158	2250.8	2212.7	2251.1	1853.6	1744.1	2189.6
0.0316	2250.8	2212.7	2251.1	1853.6	1744.1	2189.6
0.03162	2250.8	2212.7	2251.1	1853.6	1744.1	2189.6
0.03164	2250.8	2212.7	2251.1	1853.6	1744.1	2189.6
0.03166	2250.8	2212.7	2251.1	1853.6	1744.1	2189.6
0.03168	2250.8	2212.7	2251.1	1853.6	1744.1	2189.6
0.0317	2250.8	2212.7	2251.1	1853.6	1744.1	2189.6
0.03172	2250.8	2212.7	2251.1	1853.6	1744.1	2189.6
0.03174	2250.8	2212.7	2251.1	1853.6	1744.1	2189.6
0.03176	2250.8	2212.7	2251.1	1853.6	1744.1	2189.6
0.03178	2250.8	2212.7	2251.1	1853.6	1744.1	2189.6
0.0318	2250.8	2212.7	2251.1	1853.6	1744.1	2189.6
0.03182	2250.8	2212.7	2251.1	1853.6	1744.1	2189.6
0.03184	2250.8	2212.7	2251.1	1853.6	1744.1	2189.6
0.03186	2250.8	2212.7	2251.1	1853.6	1744.1	2189.6
0.03188	2250.8	2212.7	2251.1	1853.6	1744.1	2189.6
0.0319	2250.8	2212.7	2251.1	1853.6	1744.1	2189.6
0.03192	2250.8	2212.7	2251.1	1853.6	1744.1	2189.6
0.03194	2250.8	2212.7	2251.1	1853.6	1744.1	2189.6
0.03196	2250.8	2212.7	2251.1	1853.7	1744.1	2189.6
0.03198	2250.8	2212.7	2251.1	1853.7	1744.1	2189.6
0.032	2250.8	2212.7	2251.1	1853.7	1744.1	2189.6
0.03202	2250.8	2212.7	2251.1	1853.7	1744.1	2189.6
0.03204	2250.8	2212.7	2251.1	1853.7	1744.1	2189.6
0.03206	2250.8	2212.7	2251.1	1853.7	1744.1	2189.6
0.03208	2250.8	2212.7	2251.1	1853.7	1744.1	2189.6
0.0321	2250.8	2212.7	2251.1	1853.7	1744.1	2189.6
0.03212	2250.8	2212.7	2251.1	1853.8	1744.1	2189.6
0.03214	2250.8	2212.7	2251.1	1853.8	1744.1	2189.6
0.03216	2250.8	2212.7	2251.1	1853.8	1744.1	2189.6
0.03218	2250.8	2212.7	2251.1	1853.8	1744.1	2189.6
0.0322	2250.8	2212.7	2251.1	1853.8	1744.1	2189.6
0.03222	2250.8	2212.7	2251.1	1853.8	1744.1	2189.6
0.03224	2250.8	2212.7	2251.1	1853.8	1744.1	2189.6
0.03226	2250.8	2212.7	2251.1	1853.8	1744.1	2189.6
0.03228	2250.8	2212.7	2251.1	1853.8	1744.1	2189.6
0.0323	2250.8	2212.7	2251.1	1853.8	1744.1	2189.6
0.03232	2250.8	2212.7	2251.1	1853.9	1744.1	2189.6
0.03234	2250.8	2212.7	2251.1	1853.9	1744.1	2189.6
0.03236	2250.8	2212.7	2251.1	1853.9	1744.1	2189.6
0.03238	2250.8	2212.7	2251.1	1853.9	1744.1	2189.6
0.0324	2250.8	2212.7	2251.1	1853.9	1744.1	2189.6
0.03242	2250.8	2212.7	2251.1	1853.9	1744.1	2189.6
0.03244	2250.8	2212.7	2251.1	1853.9	1744.1	2189.6
0.03246	2250.8	2212.7	2251.1	1853.9	1744.1	2189.6
0.03248	2250.8	2212.7	2251.1	1853.9	1744.1	2189.6
0.0325	2250.8	2212.7	2251.1	1853.9	1744.1	2189.6
0.03252	2250.8	2212.7	2251.1	1854	1744.1	2189.6
0.03254	2250.8	2212.7	2251.1	1854	1744.1	2189.6
0.03256	2250.8	2212.7	2251.1	1854	1744.1	2189.6
0.03258	2250.8	2212.7	2251.1	1854	1744.1	2189.6
0.0326	2250.8	2212.7	2251.1	1854	1744.1	2189.6
0.03262	2250.8	2212.7	2251.1	1854	1744.1	2189.6
0.03264	2250.8	2212.7	2251.1	1854	1744.1	2189.6
0.03266	2250.8	2212.7	2251.1	1854	1744.1	2189.6
0.03268	2250.8	2212.7	2251.1	1854	1744.1	2189.6
0.0327	2250.8	2212.7	2251.1	1854	1744.1	2189.6
0.03272	2250.8	2212.7	2251.1	1854	1744.1	2189.6
0.03274	2250.8	2212.7	2251.1	1854.1	1744.1	2189.6
0.03276	2250.8	2212.7	2251.1	1854.1	1744.1	2189.6
0.03278	2250.8	2212.7	2251.1	1854.1	1744.1	2189.6
0.0328	2250.8	2212.7	2251.1	1854.1	1744.1	2189.6
0.03282	2250.8	2212.7	2251.1	1854.1	1744.1	2189.6
0.03284	2250.8	2212.7	2251.1	1854.1	1744.1	2189.6
0.03286	2250.8	2212.7	2251.1	1854.1	1744.1	2189.6
0.03288	2250.8	2212.7	2251.1	1854.1	1744.1	2189.6
0.0329	2250.8	2212.7	2251.1	1854.1	1744.1	2189.6
0.03292	2250.8	2212.7	2251.1	1854.1	1744.1	2189.6
0.03294	2250.8	2212.7	2251.1	1854.1	1744.1	2189.6
0.03296	2250.8	2212.7	2251.1	1854.1	1744.1	2189.6
0.03298	2250.8	2212.7	2251.1	1854.1	1744.1	2189.6
0.033	2250.8	2212.7	2251.1	1854.1	1744.1	2189.6
0.03302	2250.8	2212.7	2251.1	1854.2	1744.1	2189.6
0.03304	2250.8	2212.7	2251.1	1854.2	1744.1	2189.6
0.03306	2250.8	2212.7	2251.1	1854.2	1744.1	2189.6
0.03308	2250.8	2212.7	2251.1	1854.2	1744.1	2189.6
0.0331	2250.8	2212.7	2251.1	1854.2	1744.1	2189.6
0.03312	2250.8	2212.7	2251.1	1854.2	1744.1	2189.6
0.03314	2250.8	2212.7	2251.1	1854.2	1744.1	2189.6
0.03316	2250.8	2212.7	2251.1	1854.2	1744.1	2189.6
0.03318	2250.8	2212.7	2251.1	1854.2	1744.1	2189.6
0.0332	2250.8	2212.7	2251.1	1854.2	1744.1	2189.6
0.03322	2250.8	2212.7	2251.1	1854.2	1744.1	2189.6
0.03324	2250.8	2212.7	2251.1	1854.2	1744.1	2189.6
0.03326	2250.8	2212.7	2251.1	1854.2	1744.1	2189.6
0.03328	2250.8	2212.7	2251.1	1854.2	1744.1	2189.6
0.0333	2250.8	2212.7	2251.1	1854.2	1744.1	2189.6
0.03332	2250.8	2212.7	2251.1	1854.2	1744.1	2189.6
0.03334	2250.8	2212.7	2251.1	1854.3	1744.1	2189.6
0.03336	2250.8	2212.7	2251.1	1854.3	1744.1	2189.6
0.03338	2250.8	2212.7	2251.1	1854.3	1744.1	2189.6
0.0334	2250.8	2212.7	2251.1	1854.3	1744.1	2189.6
0.03342	2250.8	2212.7	2251.1	1854.3	1744.1	2189.6
0.03344	2250.8	2212.7	2251.1	1854.3	1744.1	2189.6
0.03346	2250.8	2212.7	2251.1	1854.3	1744.1	2189.6
0.03348	2250.8	2212.7	2251.1	1854.3	1744.1	2189.6
0.0335	2250.8	2212.7	2251.1	1854.3	1744.1	2189.6
0.03352	2250.8	2212.7	2251.1	1854.3	1744.1	2189.6
0.03354	2250.8	2212.7	2251.1	1854.3	1744.1	2189.6
0.03356	2250.8	2212.7	2251.1	1854.3	1744.1	2189.6
0.03358	2250.8	2212.7	2251.1	1854.3	1744.1	2189.6
0.0336	2250.8	2212.7	2251.1	1854.3	1744.1	2189.6
0.03362	2250.8	2212.7	2251.1	1854.3	1744.1	2189.6
0.03364	2250.8	2212.7	2251.1	1854.3	1744.1	2189.6
0.03366	2250.8	2212.7	2251.1	1854.3	1744.1	2189.6
0.03368	2250.8	2212.7	2251.1	1854.3	1744.1	2189.6
0.0337	2250.8	2212.7	2251.1	1854.3	1744.1	2189.6
0.03372	2250.8	2212.7	2251.1	1854.3	1744.1	2189.6
0.03374	2250.8	2212.7	2251.1	1854.3	1744.1	2189.6
0.03376	2250.8	2212.7	2251.1	1854.3	1744.1	2189.6
0.03378	2250.8	2212.7	2251.1	1854.4	1744.1	2189.6
0.0338	2250.8	2212.7	2251.1	1854.4	1744.1	2189.6
0.03382	2250.8	2212.7	2251.1	1854.4	1744.1	2189.6
0.03384	2250.8	2212.7	2251.1	1854.4	1744.1	2189.6
0.03386	2250.8	2212.7	2251.1	1854.4	1744.1	2189.6
0.03388	2250.8	2212.7	2251.1	1854.4	1744.1	2189.6
0.0339	2250.8	2212.7	2251.1	1854.4	1744.1	2189.6
0.03392	2250.8	2212.7	2251.1	1854.4	1744.1	2189.6
0.03394	2250.8	2212.7	2251.1	1854.4	1744.1	2189.6
0.03396	2250.8	2212.7	2251.1	1854.4	1744.1	2189.6
0.03398	2250.8	2212.7	2251.1	1854.4	1744.1	2189.6
0.034	2250.8	2212.7	2251.1	1854.4	1744.1	2189.6
0.03402	2250.8	2212.7	2251.1	1854.4	1744.1	2189.6
0.03404	2250.8	2212.7	2251.1	1854.4	1744.1	2189.6
0.03406	2250.8	2212.7	2251.1	1854.4	1744.1	2189.6
0.03408	2250.8	2212.7	2251.1	1854.4	1744.1	2189.6
0.0341	2250.8	2212.7	2251.1	1854.4	1744.1	2189.6
0.03412	2250.8	2212.7	2251.1	1854.4	1744.1	2189.6
0.03414	2250.8	2212.7	2251.1	1854.4	1744.1	2189.6
0.03416	2250.8	2212.7	2251.1	1854.4	1744.1	2189.6
0.03418	2250.8	2212.7	2251.1	1854.4	1744.1	2189.6
0.0342	2250.8	2212.7	2251.1	1854.4	1744.1	2189.6
0.03422	2250.8	2212.7	2251.1	1854.4	1744.1	2189.6
0.03424	2250.8	2212.7	2251.1	1854.4	1744.1	2189.6
0.03426	2250.8	2212.7	2251.1	1854.4	1744.1	2189.6
0.03428	2250.8	2212.7	2251.1	1854.4	1744.1	2189.6
0.0343	2250.8	2212.7	2251.1	1854.4	1744.1	2189.6
0.03432	2250.8	2212.7	2251.1	1854.4	1744.1	2189.6
0.03434	2250.8	2212.7	2251.1	1854.4	1744.1	2189.6
0.03436	2250.8	2212.7	2251.1	1854.4	1744.1	2189.6
0.03438	2250.8	2212.7	2251.1	1854.4	1744.1	2189.6
0.0344	2250.8	2212.7	2251.1	1854.4	1744.1	2189.6
0.03442	2250.8	2212.7	2251.1	1854.4	1744.1	2189.6
0.03444	2250.8	2212.7	2251.1	1854.4	1744.1	2189.6
0.03446	2250.8	2212.7	2251.1	1854.4	1744.1	2189.6
0.03448	2250.8	2212.7	2251.1	1854.4	1744.1	2189.6
0.0345	2250.8	2212.7	2251.1	1854.4	1744.1	2189.6
0.03452	2250.8	2212.7	2251.1	1854.4	1744.1	2189.6
0.03454	2250.8	2212.7	2251.1	1854.4	1744.1	2189.6
0.03456	2250.8	2212.7	2251.1	1854.4	1744.1	2189.6
0.03458	2250.8	2212.7	2251.1	1854.4	1744.1	2189.6
0.0346	2250.8	2212.7	2251.1	1854.4	1744.1	2189.6
0.03462	2250.8	2212.7	2251.1	1854.4	1744.1	2189.6
0.03464	2250.8	2212.7	2251.1	1854.4	1744.1	2189.6
0.03466	2250.8	2212.7	2251.1	1854.4	1744.1	2189.6
0.03468	2250.8	2212.7	2251.1	1854.4	1744.1	2189.6
0.0347	2250.8	2212.7	2251.1	1854.4	1744.1	2189.6
0.03472	2250.8	2212.7	2251.1	1854.4	1744.1	2189.6
0.03474	2250.8	2212.7	2251.1	1854.4	1744.1	2189.6
0.03476	2250.8	2212.7	2251.1	1854.4	1744.1	2189.6
0.03478	2250.8	2212.7	2251.1	1854.4	1744.1	2189.6
0.0348	2250.8	2212.7	2251.1	1854.4	1744.1	2189.6
0.03482	2250.8	2212.7	2251.1	1854.4	1744.1	2189.6
0.03484	2250.8	2212.7	2251.1	1854.4	1744.1	2189.6
0.03486	2250.8	2212.7	2251.1	1854.4	1744.1	2189.6
0.03488	2250.8	2212.7	2251.1	1854.4	1744.1	2189.6
0.0349	2250.8	2212.7	2251.1	1854.4	1744.1	2189.6
0.03492	2250.8	2212.7	2251.1	1854.4	1744.1	2189.6
0.03494	2250.8	2212.7	2251.1	1854.4	1744.1	2189.6
0.03496	2250.8	2212.7	2251.1	1854.4	1744.1	2189.6
0.03498	2250.8	2212.7	2251.1	1854.4	1744.1	2189.6
0.035	2250.8	2212.7	2251.1	1854.4	1744.1	2189.6
0.03502	2250.8	2212.7	2251.1	1854.4	1744.1	2189.6
0.03504	2250.8	2212.7	2251.1	1854.4	1744.1	2189.6
0.03506	2250.8	2212.7	2251.1	1854.4	1744.1	2189.6
0.03508	2250.8	2212.7	2251.1	1854.4	1744.1	2189.6
0.0351	2250.8	2212.7	2251.1	1854.4	1744.1	2189.6
0.03512	2250.8	2212.7	2251.1	1854.4	1744.1	2189.6
0.03514	2250.8	2212.7	2251.1	1854.4	1744.1	2189.6
0.03516	2250.8	2212.7	2251.1	1854.4	1744.1	2189.6
0.03518	2250.8	2212.7	2251.1	1854.4	1744.1	2189.6
0.0352	2250.8	2212.7	2251.1	1854.4	1744.1	2189.6
0.03522	2250.8	2212.7	2251.1	1854.4	1744.1	2189.6
0.03524	2250.8	2212.7	2251.1	1854.4	1744.1	2189.6
0.03526	2250.8	2212.7	2251.1	1854.4	1744.1	2189.6
0.03528	2250.8	2212.7	2251.1	1854.4	1744.1	2189.6
0.0353	2250.8	2212.7	2251.1	1854.4	1744.1	2189.6
0.03532	2250.8	2212.7	2251.1	1854.4	1744.1	2189.6
0.03534	2250.8	2212.7	2251.1	1854.4	1744.1	2189.6
0.03536	2250.8	2212.7	2251.1	1854.4	1744.1	2189.6
0.03538	2250.8	2212.7	2251.1	1854.4	1744.1	2189.6
0.0354	2250.8	2212.7	2251.1	1854.4	1744.1	2189.6
0.03542	2250.8	2212.7	2251.1	1854.4	1744.1	2189.6
0.03544	2250.8	2212.7	2251.1	1854.4	1744.1	2189.6
0.03546	2250.8	2212.7	2251.1	1854.4	1744.1	2189.6
0.03548	2250.8	2212.7	2251.1	1854.4	1744.1	2189.6
0.0355	2250.8	2212.7	2251.1	1854.4	1744.1	2189.6
0.03552	2250.8	2212.7	2251.1	1854.4	1744.1	2189.6
0.03554	2250.8	2212.7	2251.1	1854.4	1744.1	2189.6
0.03556	2250.8	2212.7	2251.1	1854.4	1744.1	2189.6
0.03558	2250.8	2212.7	2251.1	1854.4	1744.1	2189.6
0.0356	2250.8	2212.7	2251.1	1854.4	1744.1	2189.6
0.03562	2250.8	2212.7	2251.1	1854.4	1744.1	2189.6
0.03564	2250.8	2212.7	2251.1	1854.4	1744.1	2189.6
0.03566	2250.8	2212.7	2251.1	1854.5	1744.1	2189.6
0.03568	2250.8	2212.7	2251.1	1854.5	1744.1	2189.6
0.0357	2250.8	2212.7	2251.1	1854.5	1744.1	2189.6
0.03572	2250.8	2212.7	2251.1	1854.5	1744.1	2189.6
0.03574	2250.8	2212.7	2251.1	1854.5	1744.1	2189.6
0.03576	2250.8	2212.7	2251.1	1854.5	1744.1	2189.6
0.03578	2250.8	2212.7	2251.1	1854.5	1744.1	2189.6
0.0358	2250.8	2212.7	2251.1	1854.5	1744.1	2189.6
0.03582	2250.8	2212.7	2251.1	1854.5	1744.1	2189.6
0.03584	2250.8	2212.7	2251.1	1854.5	1744.1	2189.6
0.03586	2250.8	2212.7	2251.1	1854.5	1744.1	2189.6
0.03588	2250.8	2212.7	2251.1	1854.5	1744.1	2189.6
0.0359	2250.8	2212.7	2251.1	1854.5	1744.1	2189.6
0.03592	2250.8	2212.7	2251.1	1854.5	1744.1	2189.6
0.03594	2250.8	2212.7	2251.1	1854.5	1744.1	2189.6
0.03596	2250.8	2212.7	2251.1	1854.5	1744.1	2189.6
0.03598	2250.8	2212.7	2251.1	1854.5	1744.1	2189.6
0.036	2250.8	2212.7	2251.1	1854.5	1744.1	2189.6
0.03602	2250.8	2212.7	2251.1	1854.5	1744.1	2189.6
0.03604	2250.8	2212.7	2251.1	1854.5	1744.1	2189.6
0.03606	2250.8	2212.7	2251.1	1854.5	1744.1	2189.6
0.03608	2250.8	2212.7	2251.1	1854.5	1744.1	2189.6
0.0361	2250.8	2212.7	2251.1	1854.5	1744.1	2189.6
0.03612	2250.8	2212.7	2251.1	1854.5	1744.1	2189.6
0.03614	2250.8	2212.7	2251.1	1854.5	1744.1	2189.6
0.03616	2250.8	2212.7	2251.1	1854.5	1744.1	2189.6
0.03618	2250.8	2212.7	2251.1	1854.5	1744.1	2189.6
0.0362	2250.8	2212.7	2251.1	1854.5	1744.1	2189.6
0.03622	2250.8	2212.7	2251.1	1854.5	1744.1	2189.6
0.03624	2250.8	2212.7	2251.1	1854.5	1744.1	2189.6
0.03626	2250.8	2212.7	2251.1	1854.5	1744.1	2189.6
0.03628	2250.8	2212.7	2251.1	1854.5	1744.1	2189.6
0.0363	2250.8	2212.7	2251.1	1854.5	1744.1	2189.6
0.03632	2250.8	2212.7	2251.1	1854.5	1744.1	2189.6
0.03634	2250.8	2212.7	2251.1	1854.5	1744.1	2189.6
0.03636	2250.8	2212.7	2251.1	1854.5	1744.1	2189.6
0.03638	2250.8	2212.7	2251.1	1854.6	1744.1	2189.6
0.0364	2250.8	2212.7	2251.1	1854.6	1744.1	2189.6
0.03642	2250.8	2212.7	2251.1	1854.6	1744.1	2189.6
0.03644	2250.8	2212.7	2251.1	1854.6	1744.1	2189.6
0.03646	2250.8	2212.7	2251.1	1854.6	1744.1	2189.6
0.03648	2250.8	2212.7	2251.1	1854.6	1744.1	2189.6
0.0365	2250.8	2212.7	2251.1	1854.6	1744.1	2189.6
0.03652	2250.8	2212.7	2251.1	1854.6	1744.1	2189.6
0.03654	2250.8	2212.7	2251.1	1854.6	1744.1	2189.6
0.03656	2250.8	2212.7	2251.1	1854.6	1744.1	2189.6
0.03658	2250.8	2212.7	2251.1	1854.6	1744.1	2189.6
0.0366	2250.8	2212.7	2251.1	1854.6	1744.1	2189.6
0.03662	2250.8	2212.7	2251.1	1854.6	1744.1	2189.6
0.03664	2250.8	2212.7	2251.1	1854.6	1744.1	2189.6
0.03666	2250.8	2212.7	2251.1	1854.6	1744.1	2189.6
0.03668	2250.8	2212.7	2251.1	1854.6	1744.1	2189.6
0.0367	2250.8	2212.7	2251.1	1854.6	1744.1	2189.6
0.03672	2250.8	2212.7	2251.1	1854.6	1744.1	2189.6
0.03674	2250.8	2212.7	2251.1	1854.6	1744.1	2189.6
0.03676	2250.8	2212.7	2251.1	1854.6	1744.1	2189.6
0.03678	2250.8	2212.7	2251.1	1854.6	1744.1	2189.6
0.0368	2250.8	2212.7	2251.1	1854.6	1744.1	2189.6
0.03682	2250.8	2212.7	2251.1	1854.6	1744.1	2189.6
0.03684	2250.8	2212.7	2251.1	1854.6	1744.1	2189.6
0.03686	2250.8	2212.7	2251.1	1854.6	1744.1	2189.6
0.03688	2250.8	2212.7	2251.1	1854.6	1744.1	2189.6
0.0369	2250.8	2212.7	2251.1	1854.6	1744.1	2189.6
0.03692	2250.8	2212.7	2251.1	1854.6	1744.1	2189.6
0.03694	2250.8	2212.7	2251.1	1854.6	1744.1	2189.6
0.03696	2250.8	2212.7	2251.1	1854.6	1744.1	2189.6
0.03698	2250.8	2212.7	2251.1	1854.6	1744.1	2189.6
0.037	2250.8	2212.7	2251.1	1854.6	1744.1	2189.6
0.03702	2250.8	2212.7	2251.1	1854.6	1744.1	2189.6
0.03704	2250.8	2212.7	2251.1	1854.6	1744.1	2189.6
0.03706	2250.8	2212.7	2251.1	1854.6	1744.1	2189.6
0.03708	2250.8	2212.7	2251.1	1854.6	1744.1	2189.6
0.0371	2250.8	2212.7	2251.1	1854.6	1744.1	2189.6
0.03712	2250.8	2212.7	2251.1	1854.6	1744.1	2189.6
0.03714	2250.8	2212.7	2251.1	1854.6	1744.1	2189.6
0.03716	2250.8	2212.7	2251.1	1854.6	1744.1	2189.6
0.03718	2250.8	2212.7	2251.1	1854.6	1744.1	2189.6
0.0372	2250.8	2212.7	2251.1	1854.6	1744.1	2189.6
0.03722	2250.8	2212.7	2251.1	1854.6	1744.1	2189.6
0.03724	2250.8	2212.7	2251.1	1854.6	1744.1	2189.6
0.03726	2250.8	2212.7	2251.1	1854.6	1744.1	2189.6
0.03728	2250.8	2212.7	2251.1	1854.6	1744.1	2189.6
0.0373	2250.8	2212.7	2251.1	1854.6	1744.1	2189.6
0.03732	2250.8	2212.7	2251.1	1854.6	1744.1	2189.6
0.03734	2250.8	2212.7	2251.1	1854.7	1744.1	2189.6
0.03736	2250.8	2212.7	2251.1	1854.7	1744.1	2189.6
0.03738	2250.8	2212.7	2251.1	1854.7	1744.1	2189.6
0.0374	2250.8	2212.7	2251.1	1854.7	1744.1	2189.6
0.03742	2250.8	2212.7	2251.1	1854.7	1744.1	2189.6
0.03744	2250.8	2212.7	2251.1	1854.7	1744.1	2189.6
0.03746	2250.8	2212.7	2251.1	1854.7	1744.1	2189.6
0.03748	2250.8	2212.7	2251.1	1854.7	1744.1	2189.6
0.0375	2250.8	2212.7	2251.1	1854.7	1744.1	2189.6
0.03752	2250.8	2212.7	2251.1	1854.7	1744.1	2189.6
0.03754	2250.8	2212.7	2251.1	1854.7	1744.1	2189.6
0.03756	2250.8	2212.7	2251.1	1854.7	1744.1	2189.6
0.03758	2250.8	2212.7	2251.1	1854.7	1744.1	2189.6
0.0376	2250.8	2212.7	2251.1	1854.7	1744.1	2189.6
0.03762	2250.8	2212.7	2251.1	1854.7	1744.1	2189.6
0.03764	2250.8	2212.7	2251.1	1854.7	1744.1	2189.6
0.03766	2250.8	2212.7	2251.1	1854.7	1744.1	2189.6
0.03768	2250.8	2212.7	2251.1	1854.7	1744.1	2189.6
0.0377	2250.8	2212.7	2251.1	1854.7	1744.1	2189.6
0.03772	2250.8	2212.7	2251.1	1854.7	1744.1	2189.6
0.03774	2250.8	2212.7	2251.1	1854.7	1744.1	2189.6
0.03776	2250.8	2212.7	2251.1	1854.7	1744.1	2189.6
0.03778	2250.8	2212.7	2251.1	1854.7	1744.1	2189.6
0.0378	2250.8	2212.7	2251.1	1854.7	1744.1	2189.6
0.03782	2250.8	2212.7	2251.1	1854.7	1744.1	2189.6
0.03784	2250.8	2212.7	2251.1	1854.7	1744.1	2189.6
0.03786	2250.8	2212.7	2251.1	1854.7	1744.1	2189.6
0.03788	2250.8	2212.7	2251.1	1854.7	1744.1	2189.6
0.0379	2250.8	2212.7	2251.1	1854.7	1744.1	2189.6
0.03792	2250.8	2212.7	2251.1	1854.7	1744.1	2189.6
0.03794	2250.8	2212.7	2251.1	1854.7	1744.1	2189.6
0.03796	2250.8	2212.7	2251.1	1854.7	1744.1	2189.6
0.03798	2250.8	2212.7	2251.1	1854.7	1744.1	2189.6
0.038	2250.8	2212.7	2251.1	1854.7	1744.1	2189.6
0.03802	2250.8	2212.7	2251.1	1854.7	1744.1	2189.6
0.03804	2250.8	2212.7	2251.1	1854.7	1744.1	2189.6
0.03806	2250.8	2212.7	2251.1	1854.7	1744.1	2189.6
0.03808	2250.8	2212.7	2251.1	1854.7	1744.1	2189.6
0.0381	2250.8	2212.7	2251.1	1854.7	1744.1	2189.6
0.03812	2250.8	2212.7	2251.1	1854.7	1744.1	2189.6
0.03814	2250.8	2212.7	2251.1	1854.7	1744.1	2189.6
0.03816	2250.8	2212.7	2251.1	1854.7	1744.1	2189.6
0.03818	2250.8	2212.7	2251.1	1854.7	1744.1	2189.6
0.0382	2250.8	2212.7	2251.1	1854.7	1744.1	2189.6
0.03822	2250.8	2212.7	2251.1	1854.7	1744.1	2189.6
0.03824	2250.8	2212.7	2251.1	1854.7	1744.1	2189.6
0.03826	2250.8	2212.7	2251.1	1854.7	1744.1	2189.6
0.03828	2250.8	2212.7	2251.1	1854.7	1744.1	2189.6
0.0383	2250.8	2212.7	2251.1	1854.7	1744.1	2189.6
0.03832	2250.8	2212.7	2251.1	1854.7	1744.1	2189.6
0.03834	2250.8	2212.7	2251.1	1854.7	1744.1	2189.6
0.03836	2250.8	2212.7	2251.1	1854.7	1744.1	2189.6
0.03838	2250.8	2212.7	2251.1	1854.7	1744.1	2189.6
0.0384	2250.8	2212.7	2251.1	1854.7	1744.1	2189.6
0.03842	2250.8	2212.7	2251.1	1854.7	1744.1	2189.6
0.03844	2250.8	2212.7	2251.1	1854.7	1744.1	2189.6
0.03846	2250.8	2212.7	2251.1	1854.7	1744.1	2189.6
0.03848	2250.8	2212.7	2251.1	1854.7	1744.1	2189.6
0.0385	2250.8	2212.7	2251.1	1854.7	1744.1	2189.6
0.03852	2250.8	2212.7	2251.1	1854.7	1744.1	2189.6
0.03854	2250.8	2212.7	2251.1	1854.7	1744.1	2189.6
0.03856	2250.8	2212.7	2251.1	1854.7	1744.1	2189.6
0.03858	2250.8	2212.7	2251.1	1854.7	1744.1	2189.6
0.0386	2250.8	2212.7	2251.1	1854.7	1744.1	2189.6
0.03862	2250.8	2212.7	2251.1	1854.7	1744.1	2189.6
0.03864	2250.8	2212.7	2251.1	1854.7	1744.1	2189.6
0.03866	2250.8	2212.7	2251.1	1854.7	1744.1	2189.6
0.03868	2250.8	2212.7	2251.1	1854.7	1744.1	2189.6
0.0387	2250.8	2212.7	2251.1	1854.7	1744.1	2189.6
0.03872	2250.8	2212.7	2251.1	1854.7	1744.1	2189.6
0.03874	2250.8	2212.7	2251.1	1854.7	1744.1	2189.6
0.03876	2250.8	2212.7	2251.1	1854.7	1744.1	2189.6
0.03878	2250.8	2212.7	2251.1	1854.7	1744.1	2189.6
0.0388	2250.8	2212.7	2251.1	1854.7	1744.1	2189.6
0.03882	2250.8	2212.7	2251.1	1854.7	1744.1	2189.6
0.03884	2250.8	2212.7	2251.1	1854.7	1744.1	2189.6
0.03886	2250.8	2212.7	2251.1	1854.7	1744.1	2189.6
0.03888	2250.8	2212.7	2251.1	1854.7	1744.1	2189.6
0.0389	2250.8	2212.7	2251.1	1854.7	1744.1	2189.6
0.03892	2250.8	2212.7	2251.1	1854.7	1744.1	2189.6
0.03894	2250.8	2212.7	2251.1	1854.7	1744.1	2189.6
0.03896	2250.8	2212.7	2251.1	1854.7	1744.1	2189.6
0.03898	2250.8	2212.7	2251.1	1854.7	1744.1	2189.6
0.039	2250.8	2212.7	2251.1	1854.7	1744.1	2189.6
0.03902	2250.8	2212.7	2251.1	1854.7	1744.1	2189.6
0.03904	2250.8	2212.7	2251.1	1854.7	1744.1	2189.6
0.03906	2250.8	2212.7	2251.1	1854.7	1744.1	2189.6
0.03908	2250.8	2212.7	2251.1	1854.7	1744.1	2189.6
0.0391	2250.8	2212.7	2251.1	1854.7	1744.1	2189.6
0.03912	2250.8	2212.7	2251.1	1854.7	1744.1	2189.6
0.03914	2250.8	2212.7	2251.1	1854.7	1744.1	2189.6
0.03916	2250.8	2212.7	2251.1	1854.7	1744.1	2189.6
0.03918	2250.8	2212.7	2251.1	1854.7	1744.1	2189.6
0.0392	2250.8	2212.7	2251.1	1854.7	1744.1	2189.6
0.03922	2250.8	2212.7	2251.1	1854.7	1744.1	2189.6
0.03924	2250.8	2212.7	2251.1	1854.7	1744.1	2189.6
0.03926	2250.8	2212.7	2251.1	1854.7	1744.1	2189.6
0.03928	2250.8	2212.7	2251.1	1854.7	1744.1	2189.6
0.0393	2250.8	2212.7	2251.1	1854.7	1744.1	2189.6
0.03932	2250.8	2212.7	2251.1	1854.7	1744.1	2189.6
0.03934	2250.8	2212.7	2251.1	1854.7	1744.1	2189.6
0.03936	2250.8	2212.7	2251.1	1854.7	1744.1	2189.6
0.03938	2250.8	2212.7	2251.1	1854.8	1744.1	2189.6
0.0394	2250.8	2212.7	2251.1	1854.8	1744.1	2189.6
0.03942	2250.8	2212.7	2251.1	1854.8	1744.1	2189.6
0.03944	2250.8	2212.7	2251.1	1854.8	1744.1	2189.6
0.03946	2250.8	2212.7	2251.1	1854.8	1744.1	2189.6
0.03948	2250.8	2212.7	2251.1	1854.8	1744.1	2189.6
0.0395	2250.8	2212.7	2251.1	1854.8	1744.1	2189.6
0.03952	2250.8	2212.7	2251.1	1854.8	1744.1	2189.6
0.03954	2250.8	2212.7	2251.1	1854.8	1744.1	2189.6
0.03956	2250.8	2212.7	2251.1	1854.8	1744.1	2189.6
0.03958	2250.8	2212.7	2251.1	1854.8	1744.1	2189.6
0.0396	2250.8	2212.7	2251.1	1854.8	1744.1	2189.6
0.03962	2250.8	2212.7	2251.1	1854.8	1744.1	2189.6
0.03964	2250.8	2212.7	2251.1	1854.8	1744.1	2189.6
0.03966	2250.8	2212.7	2251.1	1854.8	1744.1	2189.6
0.03968	2250.8	2212.7	2251.1	1854.8	1744.1	2189.6
0.0397	2250.8	2212.7	2251.1	1854.8	1744.1	2189.6
0.03972	2250.8	2212.7	2251.1	1854.8	1744.1	2189.6
0.03974	2250.8	2212.7	2251.1	1854.8	1744.1	2189.6
0.03976	2250.8	2212.7	2251.1	1854.8	1744.1	2189.6
0.03978	2250.8	2212.7	2251.1	1854.8	1744.1	2189.6
0.0398	2250.8	2212.7	2251.1	1854.8	1744.1	2189.6
0.03982	2250.8	2212.7	2251.1	1854.8	1744.1	2189.6
0.03984	2250.8	2212.7	2251.1	1854.8	1744.1	2189.6
0.03986	2250.8	2212.7	2251.1	1854.8	1744.1	2189.6
0.03988	2250.8	2212.7	2251.1	1854.8	1744.1	2189.6
0.0399	2250.8	2212.7	2251.1	1854.8	1744.1	2189.6
0.03992	2250.8	2212.7	2251.1	1854.8	1744.1	2189.6
0.03994	2250.8	2212.7	2251.1	1854.8	1744.1	2189.6
0.03996	2250.8	2212.7	2251.1	1854.8	1744.1	2189.6
[truncated: 3,001 more rows]

## Sheet: Fig. 2e
time (s)	Temperature (K)
0.1	1761.1
0.2	1751.42
0.3	1730.61
0.4	1700.17
0.5	1662.45
0.6	1619.43
0.7	1575.08
0.8	1528.93
0.9	1484.67
1	1441.69
1.1	1401.34
1.2	1363.17
1.3	1327.21
1.4	1293.46
1.5	1261.9
1.6	1231.5
1.7	1202.83
1.8	1175.91
1.9	1150.3
2	1125.49
2.1	1101.91
2.2	1079.57
2.3	1057.79
2.4	1036.78
2.5	1016.64
2.6	997.215
2.7	978.035
2.8	959.421
2.9	941.371
3	923.887
3.1	906.967
3.2	890.612
3.3	874.789
3.4	859.152
3.5	843.981
3.6	829.277
3.7	815.039
3.8	801.268
3.9	787.962
4	775.123
4.1	762.264
4.2	749.707
4.3	737.487
4.4	725.604
4.5	714.057
4.6	702.846
4.7	691.972
4.8	681.435
4.9	671.234
5	661.37
5.1	651.496
5.2	641.866
5.3	632.505
5.4	623.411
5.5	614.586
5.6	606.029
5.7	597.74
5.8	589.719
5.9	581.967
6	574.483
6.1	566.945
6.2	559.588
6.3	552.436
6.4	545.489
6.5	538.746
6.6	532.207
6.7	525.874
6.8	519.745
6.9	513.82
7	508.1
7.1	502.34
7.2	496.718
7.3	491.253
7.4	485.943
7.5	480.79
7.6	475.794
7.7	470.953
7.8	466.269
7.9	461.741
8	457.369
8.1	452.967
8.2	448.671
8.3	444.494
8.4	440.437
8.5	436.499
8.6	432.681
8.7	428.982
8.8	425.402
8.9	421.942
9	418.601
9.1	415.238
9.2	411.955
9.3	408.764
9.4	405.664
9.5	402.655
9.6	399.738
9.7	396.912
9.8	394.177
9.9	391.534
10	388.981

## Sheet: Fig. 3f
Phase fraction	Temperature (K)	Temperature (°C)
-4.44089e-16	1719.58	1446.43
0.00198227	1719.49	1446.34
0.33612	1718.49	1445.34
0.544676	1717.49	1444.34
0.679249	1716.49	1443.34
0.768656	1715.49	1442.34
0.829612	1714.49	1441.34
0.872138	1713.49	1440.34
0.902426	1712.49	1439.34
0.924404	1711.49	1438.34
0.940621	1710.49	1437.34
0.952773	1709.49	1436.34
0.962008	1708.49	1435.34
0.969115	1707.49	1434.34
0.974651	1706.49	1433.34
0.979009	1705.49	1432.34
0.982475	1704.49	1431.34
0.985257	1703.49	1430.34
0.98751	1702.49	1429.34
0.989349	1701.49	1428.34
0.990861	1700.49	1427.34
0.990861	1700.49	1427.34

## Sheet: Fig. 3h
Concentration (at.%)	Ni Observed	Ni Binomial	Cr Observed	Cr Binomial	Fe Observed	Fe Binomial	Co Observed	Co Binomial
0	0	0	0	0	0	0	0	0
0.5	0	0	0	0	0	0	0	0
1	0	0	0	0	0	0	0	0
1.5	0	0	0	0	0	0	0	0
2	0	0	0	0	0	0	0	0
2.5	0	0	0	0	0	0	0	0
3	0	0	0	0	0	0	0	0
3.5	0	0	0	0	0	0	0	0
4	0	0	0	0	0	0	0	0
4.5	0	0	0	1e-07	0	0
5	0	0	0	4e-07	0	0	0	0
5.5	0	0	0	1.9e-06	0	0	0	1e-07
6	0	1e-07	0	8.9e-06	0	0	0	4e-07
6.5	0	5e-07	0	3.75e-05	0	1e-07	0	2e-06
7	0	2e-06	0	0.0001476	0	4e-07	0	9.1e-06
7.5	0	8.1e-06	0	0.0005413	0	1.9e-06	0	3.83e-05
8	0	3.08e-05	0	0.00186	0	8.9e-06	0	0.0001506
8.5	0	0.0001096	0	0.00599	0	3.79e-05	0	0.0005518
9	0	0.0003688	0	0.0182	0	0.0001489	0	0.00189
9.5	0	0.00118	0	0.05222	0	0.0005457	0	0.0061
10	0	0.00356	0	0.14196	0	0.00187	0	0.01852
10.5	0	0.01023	0	0.3663	0	0.00604	0	0.05311
11	0	0.02805	0	0.899	0	0.01833	0	0.14429
11.5	0	0.07342	4	2.10263	0	0.0526	0	0.3721
12	2	0.18375	3	4.69432	0	0.14294	0	0.91269
12.5	1	0.44027	7	10.0202	0	0.36872	2	2.13335
13	2	1.01139	23	20.4786	3	0.90473	5	4.76006
13.5	3	2.23029	40	40.126	4	2.11549	13	10.1544
14	8	4.72661	73	75.4735	6	4.72186	24	20.7404
14.5	16	9.6372	131	136.429	11	10.0764	36	40.6146
15	22	18.9235	281	237.265	15	20.5883	78	76.3467
15.5	51	35.8187	429	397.382	44	40.3308	145	137.925
16	97	65.4126	708	641.566	87	75.8395	236	239.721
16.5	143	115.349	982	999.349	146	137.056	388	401.255
17	266	196.567	1551	1503.13	270	238.295	587	647.431
17.5	359	323.941	2258	2184.82	378	399.007	1020	1007.88
18	572	516.635	3119	3071.11	666	644.027	1519	1515.05
18.5	956	797.899	4213	4177.71	1026	1002.93	2149	2200.82
19	1330	1194.06	5546	5503.34	1569	1508.13	3095	3091.74
19.5	1888	1732.52	7039	7024.74	2243	2191.53	4337	4203.25
20	2666	2438.59	8652	8693.71	3087	3079.78	5567	5533.66
20.5	3596	3331.51	10366	10437.4	4196	4188.43	7012	7059.2
21	4653	4419.79	12264	12162.4	5481	5516.08	8769	8731.1
21.5	5790	5696.76	13626	13762.7	7078	7039.22	10512	10476
22	7191	7136.99	15082	15130.5	8860	8709.42	12132	12200
22.5	8646	8694.64	16146	16168.3	10498	10453.6	13652	13797
23	10135	10304.2	16722	16800.7	12121	12178.2	15158	15159.1
23.5	11983	11884.4	16884	16983	13730	13777.1	16253	16189.2
24	13158	13344.4	16723	16707.1	15151	15142.5	16806	16812.2
24.5	14430	14592.6	15972	16001	16190	16177.1	17169	16984.5
25	15085	15546.4	14803	14924.7	16540	16805.5	16555	16698.5
25.5	15940	16140.9	13466	13562.1	16855	16983.7	16033	15983.1
26	15799	16336.8	11874	12010.2	16505	16703.5	15005	14899.1
26.5	15632	16123.9	10285	10368.4	16062	15993.5	13527	13530.7
27	15255	15522.6	8631	8728.52	14909	14913.9	11928	11975.2
27.5	14431	14580.2	7361	7167.35	13557	13548.9	10381	10332
28	13149	13365.5	5820	5742.28	12013	11995.5	8517	8692.63
28.5	11872	11960.1	4470	4489.84	10281	10353.1	7040	7133.6
29	10313	10450	3501	3426.93	8694	8713.43	5740	5711.81
29.5	8886	8917.23	2665	2553.94	7108	7153.15	4688	4463.33
30	7477	7433.04	1834	1858.87	5676	5729.46	3283	3404.65
30.5	6077	6053.67	1374	1321.63	4597	4478.68	2516	2535.81
31	5017	4818.07	957	918.092	3463	3417.55	1843	1844.56
31.5	3823	3748.11	641	623.254	2539	2546.31	1292	1310.67
32	3089	2850.47	414	413.551	1896	1852.84	962	909.932
32.5	2264	2119.63	307	268.26	1389	1317.01	632	617.344
33	1692	1541.4	180	170.147	930	914.654	420	409.383
33.5	1253	1096.36	117	105.537	651	620.763	257	265.398
34	878	762.854	57	64.0279	441	411.794	177	168.23
34.5	595	519.326	37	37.9997	287	267.053	79	104.286
35	456	345.948	18	22.065	155	169.339	64	63.2304
35.5	277	225.534	13	12.5372	121	105.009	42	37.5039
36	156	143.912	6	6.97147	66	63.6915	13	21.764
36.5	118	89.8919	5	3.79433	39	37.7905	12	12.3587
37	81	54.9706	3	2.02154	18	21.938	3	6.86812
37.5	45	32.9136	0	1.05443	9	12.4618	5	3.73583
38	18	19.2974	0	0.5385	9	6.92784	2	1.98918
38.5	13	11.0802	0	0.2693	5	3.76963	2	1.03693
39	16	6.23096	0	0.13189	4	2.00787	1	0.52924
39.5	6	3.43214	0	0.06326	3	1.04703	0	0.26451
40	3	1.85188	0	0.02972	0	0.53459	0	0.12947
40.5	1	0.97888	0	0.01368	1	0.26728	0	0.06206
41	0	0.50693	0	0.00617	0	0.13086	0	0.02914
41.5	1	0.25722	0	0.00272	0	0.06275	0	0.0134
42	0	0.12788	0	0.00118	0	0.02948	0	0.00604
42.5	1	0.0623	0	0.0005	0	0.01356	0	0.00267
43	0	0.02975	0	0.0002078	0	0.00611	0	0.00115
43.5	0	0.01392	0	8.46e-05	0	0.0027	0	0.0004887
44	0	0.00638	0	3.38e-05	0	0.00117	0	0.000203
44.5	0	0.00287	0	1.32e-05	0	0.0004952	0	8.26e-05
45	0	0.00126	0	5.1e-06	0	0.0002057	0	3.29e-05
45.5	0	0.0005455	0	1.9e-06	0	8.38e-05	0	1.29e-05
46	0	0.0002309	0	7e-07	0	3.34e-05	0	4.9e-06
46.5	0	9.58e-05	0	3e-07	0	1.31e-05	0	1.9e-06
47	0	3.9e-05	0	1e-07	0	5e-06	0	7e-07
47.5	0	1.55e-05	0	0	0	1.9e-06	0	2e-07
48	0	6.1e-06	0	0	0	7e-07	0	1e-07
48.5	0	2.3e-06	0	0	0	2e-07	0	0
49	0	9e-07	0	0	0	1e-07	0	0
49.5	0	3e-07	0	0	0	0	0	0
50	0	1e-07	0	0	0	0	0	0
